# Supplementary material for: Neuroserpin Is Strongly Expressed in the Developing and Adult Mouse Neocortex but Its Absence Does Not Perturb Cortical Lamination and Synaptic Proteome
Source: Front Neuroanat. 2021 Feb 23;15:627896. doi: 10.3389/fnana.2021.627896 (PMC7940840; doi:10.3389/fnana.2021.627896)
Supplement: Supplementary Table 1 — Animals used in this study. Number and age of the mice included in this study are listed, as well as brain area and analysis that has been performed with the tissues. [file Table_1.XLSX]

## Sheet: Tabelle1
Animal used for the study
Animal number	Age	Method	Brain area analyzed
3 WT and 3 NsKO for each age	E13/E16/P0/1 week/3 weeks/13 weeks	half brain immunohistochemistry (Fig. 1-4 and 7, Supplm. Fig. 3) half brain Western blot (Fig. 5 and 7)	Immunohistochemistry: somatosensory cortex Western blot: E13/E16: whole brain; P0/1 week/3 weeks/13 weeks: neocortex
3 WT and 3 NsKO	3 weeks	Golgi-Cox staining (Fig. 6)	somatosensory cortex
3 WT and 3 NsKO	60 weeks	Electron microscopy (Fig.8)	somatosensory cortex
4 WT and 4 NsKO	60 weeks	Synaptosome-proteomics (Fig.8)	neocortex
1 WT (C57BL/6J) for in utero electroporation	P0	Ns-tPA colocalization (Supplm. Fig. 1)	somatosensory cortex
