# Supplementary material for: Neuroserpin Is Strongly Expressed in the Developing and Adult Mouse Neocortex but Its Absence Does Not Perturb Cortical Lamination and Synaptic Proteome
Source: Front Neuroanat. 2021 Feb 23;15:627896. doi: 10.3389/fnana.2021.627896 (PMC7940840; doi:10.3389/fnana.2021.627896)
Supplement: Supplementary Table 2 — List of proteins identified by differential quantitative proteomics. Synaptosomes were isolated from the neocortex of adult neuroserpin-deficient mice and control littermates and analyzed by differential quantitative proteomics to assess synaptic alterations between both mouse groups (n = 4). In red are proteins with p-value < 0.05. [file Table_2.XLSX]

## Sheet: Tabelle1
Relative protein abundance WT1	Relative protein abundance WT2	Relative protein abundance WT3	Relative protein abundance WT4	Relative protein abundance Ns-/- 1	Relative protein abundance Ns-/- 2	Relative protein abundance Ns-/- 3	Relative protein abundance Ns-/- 4		T-test: p-value	T-test: log2 difference		Uniprot ID	Gene name	Protein name
-1.55079	-1.23732	n. def.	-1.36144	-1.05642	-0.895058	-1.28656	-0.950171		0.0464109	-0.33613		B1AZP2	Dlgap4	Disks large-associated protein 4
n. def.	-1.96579	-2.4464	-2.1703	-1.76885	-1.62063	n. def.	-1.77669		0.0333685	-0.472105		O35621	Pmm1	Phosphomannomutase 1
-2.20012	-2.16688	-2.36958	-2.05976	-2.0484	-1.98383	-1.64886	-1.53834		0.0307644	-0.394228		O55026	Entpd2	Ectonucleoside triphosphate diphosphohydrolase 2
-2.52231	-2.53819	n. def.	-2.42367	-2.08341	-2.05354	-1.8931	-2.14899		0.00143763	-0.449961		P56695	Wfs1	Wolframin
-0.537025	-0.0684586	-0.118797	-0.19235	-0.043314	0.288406	0.0494003	0.26417		0.0326041	-0.368824		Q61206	Pafah1b2	Platelet-activating factor acetylhydrolase IB subunit beta
-1.58444	-1.66944	n. def.	-1.57313	-1.27801	-1.48684	n. def.	-1.38764		0.0291267	-0.22484		Q61696;P17879	Hspa1a;Hspa1b	Heat shock 70 kDa protein 1A;Heat shock 70 kDa protein 1B
-0.848951	-0.854425	-1.0722	-1.08284	-1.29375	-1.12524	-1.35758	-1.18213		0.0167851	0.275071		Q9D2L9	Fam111a	Protein FAM111A
-0.346832	-0.505371	n. def.	-0.330271	-0.927702	-0.902782	-0.875858	-0.734249		0.00110259	0.46599		Q9DBF1	Aldh7a1	Alpha-aminoadipic semialdehyde dehydrogenase
-2.79138	-1.65642	-3.34769	-2.49577	-2.31128	-1.99596	-2.57877	-1.71349		0.330823	-0.422942		A2A690	Tanc2	Protein TANC2
-3.08504	-1.33954	n. def.	-2.65856	-2.26725	-2.32443	n. def.	-2.47119		0.990418	-0.0067571		A2A699	Fam171a2	Protein FAM171A2
0.195911	-0.617151	0.359377	0.022377	0.397253	0.479517	0.768579	0.21666		0.0979318	-0.475374		A2ALS5	Rap1gap	Rap1 GTPase-activating protein 1
-2.26122	-1.83692	-2.73821	-2.28833	-1.5561	-2.07491	-2.42173	-2.10956		0.385321	-0.240599		A2AQ25	Skt	Sickle tail protein
0.734512	n. def.	1.35992	-3.59681	-3.84381	-3.13067	0.548916	-3.08089		0.333583	1.87582		A2ARS0	Ankrd63	Ankyrin repeat domain-containing protein 63
-2.80046	-2.28689	n. def.	-2.51714	-2.29034	-2.27683	-2.79246	-2.27907		0.550367	-0.125153		A2CG49	Kalrn	Kalirin
1.48767	2.34484	0.47596	2.29638	2.57662	2.17534	1.68569	2.04451		0.361588	-0.469325		B0V2N1	Ptprs	Receptor-type tyrosine-protein phosphatase S
0.679037	1.26406	-0.107285	1.03261	1.15682	1.00303	0.596516	0.803577		0.612482	-0.172881		B1AWN6;A2ASI5;Q62205;Q9WTU3;Q9ER60;Q6QIY3	Scn10a;Scn2a1;Scn3a;Scn4a;Scn8a;Scn9a	Sodium channel protein;Sodium channel protein type 10 subunit alpha;Sodium channel protein type 4 subunit alpha;Sodium channel protein type 8 subunit alpha;Sodium channel protein type 9 subunit alpha
-1.33838	-0.733814	-1.54897	-1.08729	-0.614347	-0.816816	-1.57883	-1.03273		0.562855	-0.166431		B1AXV0	Frrs1l	DOMON domain-containing protein FRRS1L
1.93587	2.73505	1.74885	2.27871	2.67266	2.61798	2.0625	2.02275		0.565012	-0.169352		B2RSH2;P20612;Q3V3I2;P50149	Gnai1;Gnat1;Gnat2;Gnat3	Guanine nucleotide-binding protein G(i) subunit alpha-1;Guanine nucleotide-binding protein G(t) subunit alpha-1;Guanine nucleotide-binding protein G(t) subunit alpha-2;Guanine nucleotide-binding protein G(t) subunit alpha-3
-4.61214	-3.32447	n. def.	-3.65063	-3.36461	-3.21173	-4.17423	-3.52343		0.504585	-0.293916		B2RUJ5	Apba1	Amyloid beta A4 precursor protein-binding family A member 1
-2.588	-1.84363	-2.63308	-2.21702	-1.95488	-2.57515	-2.17292	-2.46273		0.904457	-0.0290151		B9EJ86	Osbpl8	Oxysterol-binding protein
-0.441603	0.166109	-0.596994	-0.598675	-0.143986	-0.151085	-0.866919	-0.434477		0.903932	0.0313258		D3YVF0	Akap5	A-kinase anchor protein 5
0.618969	1.02347	0.282438	0.604179	1.02497	0.836418	0.479895	0.812054		0.441401	-0.156072		D3YZU1	Shank1	SH3 and multiple ankyrin repeat domains protein 1
3.99804	4.53616	3.49691	4.91276	4.76358	4.68662	4.36371	4.68012		0.274274	-0.387545		D3Z7P3	Gls	Glutaminase kidney isoform, mitochondrial
0.447002	0.84536	-0.0408649	0.985161	1.29279	0.992617	0.700594	1.01754		0.140353	-0.441722		E0CYV9	-	Uncharacterized protein C4orf54 homolog
-1.64845	1.35824	-1.78292	0.99098	1.29392	0.787958	-2.51502	0.727245		0.785636	-0.344061		E9PUL5	Prrt2	Proline-rich transmembrane protein 2
1.17449	1.88568	0.874037	1.64829	1.9401	1.61441	1.22607	1.77507		0.409825	-0.243288		E9Q3L2	Pi4ka	Phosphatidylinosiitol 4 kinase alpha
-2.20993	-2.0283	-2.73649	-2.74225	-2.50578	-2.36714	-2.61995	-3.00916		0.424402	0.196266		E9Q401;E9PZQ0;A2AGL3	Ryr1;Ryr2;Ryr3	Ryanodine receptor 1;Ryanodine receptor 2;Ryanodine receptor 3
-1.13288	-0.0207043	-0.649107	-0.749426	-0.324543	-0.680136	-0.929188	-0.989632		0.74781	0.0928445		E9Q6P5	Ttc7b	Tetratricopeptide repeat proteinn 7B
4.25251	4.80282	4.04766	4.66153	4.97174	4.69116	4.3208	4.71928		0.329047	-0.234616		F6SEU4;Q3UHC7	Dab2ip;Syngap1	Disabled homolog 2-interacting protein;Ras/Rap GTPase-activating protein SynGAP
n. def.	-1.19393	-2.15249	-1.28774	-1.52876	-1.57531	n. def.	-1.59792		0.944613	0.0226065		F8VPU2	Farp1	FERM, RhoGEF and pleckstrin domain-containing protein 1
3.42061	4.45742	3.23314	4.18994	4.30871	4.12286	3.45922	4.03867		0.667222	-0.157086		G5E829	Atp2b1	Plasma membrane calcium-transporting ATPase 1
2.88214	3.24587	2.31381	3.21646	3.38127	3.22704	2.91192	3.03732		0.385056	-0.224816		O08532	Cacna2d1	Voltage-dependent calcium channel subunit alpha-2/delta-1;Voltage-dependent calcium channel subunit alpha-2-1;Voltage-dependent calcium channel subunit delta-1
1.98579	3.04956	1.72734	3.04156	3.11851	2.99609	2.31059	3.02492		0.336418	-0.411461		O08539	Bin1	Myc box-dependent-interacting protein 1
-2.10648	0.0235176	-2.70135	-1.12555	-0.728125	-1.26325	-2.3456	-1.54901		0.993333	-0.00596952		O08547	Sec22b	Vesicle-trafficking protein SEC22b
6.35694	7.5358	6.29933	7.39754	7.56285	7.19258	6.88275	7.59802		0.309539	-0.411644		O08553	Dpysl2	Dihydropyrimidinase-related protein 2
3.24233	3.52475	2.89359	3.71802	3.76992	3.77201	3.55296	3.52432		0.156502	-0.310133		O08585	Clta	Clathrin light chain A
6.24514	7.54717	5.85015	7.3105	7.46498	7.09492	6.60869	7.24979		0.444949	-0.366354		O08599	Stxbp1	Syntaxin-binding protein 1
n. def.	-1.98488	-2.22668	-1.85114	-1.58188	-2.21119	n. def.	-2.15497		0.87562	-0.0382188		O08688	Capn5	Calpain-5
2.14284	3.12113	2.18017	3.25596	3.17138	2.85154	2.66086	3.22546		0.390353	-0.302285		O08709	Prdx6	Peroxiredoxin-6
0.491716	n. def.	0.31934	0.445793	n. def.	0.276735	-0.369259	-0.233868		0.0603312	0.527747		O08715	Akap1	A-kinase anchor protein 1, mitochondrial
3.94757	4.45673	3.68147	4.83585	4.73042	4.58325	4.28642	4.65221		0.27295	-0.332673		O08749	Dld	Dihydrolipoyl dehydrogenase, mitochondrial
-0.513395	0.362207	0.203577	0.800877	0.884783	0.414213	0.436146	0.607201		0.252383	-0.372269		O08756	Hsd17b10	3-hydroxyacyl-CoA dehydrogenase type-2
-0.769882	0.857037	-1.82375	-0.123894	0.307598	-0.415171	-1.2291	-0.0029068		0.848739	-0.130227		O08788	Dctn1	Dynactin subunit 1
0.265759	0.612347	0.542475	0.76782	0.701063	0.851095	-0.48761	0.769598		0.799641	0.0885634		O08807	Prdx4	Peroxiredoxin-4
1.04508	1.47365	0.91457	1.2973	1.31065	1.3297	0.868902	1.17584		0.94709	0.0113788		O08917	Flot1	Flotillin-1
-0.858734	-0.477674	-1.11645	-0.886391	-0.591702	n. def.	-0.769135	-0.516083		0.269942	-0.209174		O08919;Q9QZS3	Numb;Numbl	Numb-like protein;Protein numb homolog
-0.634388	0.195642	-0.948252	-0.0593395	0.227783	0.301725	-1.53639	0.112158		0.796394	-0.137903		O08989	Mras	Ras-related protein M-Ras
1.51107	1.56584	0.908527	1.83705	1.61523	1.75426	1.57566	1.67368		0.357069	-0.199089		O09111	Ndufb11	NADH dehydrogenase [ubiquinone] 1 beta subcomplex subunit 11, mitochondrial
1.13618	1.98488	1.11952	1.89849	2.05802	1.71898	1.46071	2.32382		0.283917	-0.35561		O35098	Dpysl4	Dihydropyrimidinase-related protein 4
-2.70403	-1.75726	-3.13393	-1.5895	-1.88411	n. def.	-2.96902	-2.68006		0.694806	0.214884		O35114	Scarb2	Lysosome membrane protein 2
2.54841	3.21322	2.19832	3.19667	2.9051	3.17362	2.3882	3.11937		0.739126	-0.107418		O35129	Phb2	Prohibitin-2
-0.362148	1.41197	-0.27854	1.13377	1.38944	0.949528	0.704248	0.834814		0.350211	-0.493245		O35136	Ncam2	Neural cell adhesion molecule 2
n. def.	-2.95932	-3.51686	-2.21751	-3.43179	-3.03301	-3.41354	-2.95484		0.413032	0.310398		O35143	Atpif1	ATPase inhibitor, mitochondrial
n. def.	-0.435501	-1.39475	-0.411852	-0.428736	-0.575972	-1.09126	-0.333471		0.694675	-0.14001		O35215	Ddt	D-dopachrome decarboxylase
-3.76056	-3.48954	n. def.	-3.63418	-4.36752	-2.67888	n. def.	-4.10421		0.875184	0.088775		O35239	Ptpn9	Tyrosine-protein phosphatase non-receptor type 9
-0.95542	-0.704201	-1.32803	-1.40244	-0.135996	-1.18977	-1.23453	-0.876257		0.459957	-0.238385		O35405	Pld3	Phospholipase D3
-2.19507	-2.09421	-2.11349	-2.14656	-1.70021	-1.80736	-2.29006	-1.9464		0.173025	-0.201324		O35435	Dhodh	Dihydroorotate dehydrogenase (quinone), mitochondrial
-1.2264	-1.33905	-1.78653	-1.03301	-0.96121	-0.916452	-0.936375	-1.20203		0.0954499	-0.342231		O35449	Prrt1	Proline-rich transmembrane protein 1
4.60715	5.30499	4.29996	5.04335	5.13926	4.9886	4.46882	4.90158		0.827064	-0.0607047		O35526;Q00262	Stx1a;Stx2	Syntaxin-1A;Syntaxin-2
0.0346985	0.281454	0.223095	0.506289	0.480856	0.516502	-0.100718	0.280273		0.854582	-0.0328445		O35609	Scamp3	Secretory carrier-associated membrane protein 3
1.28238	1.79707	0.662607	1.87852	1.94737	1.80421	1.69197	1.78179		0.209471	-0.401193		O35633	Slc32a1	Vesicular inhibitory amino acid transporter
1.51629	1.81204	1.29272	1.97436	1.5427	1.97066	1.59968	2.23643		0.430537	-0.188516		O35643	Ap1b1	AP-1 complex subunit beta-1
0.354048	0.661234	-0.609808	0.82659	-0.584286	0.782675	-0.517172	0.815252		0.72833	0.183898		O35658	C1qbp	Complement component 1 Q subcomponent-binding protein, mitochondrial
1.08117	0.320034	-0.00100136	0.303431	0.370802	0.521175	1.06372	0.521963		0.509959	-0.193507		O35678	Mgll	Monoglyceride lipase
-1.28658	-0.891983	-1.4018	-0.598923	-0.91184	-1.0877	-1.15927	-0.99848		0.978081	-0.00550079		O35681	Syt3	Synaptotagmin-3
-1.15709	-0.998049	-1.63597	-0.96349	-0.959402	-1.17087	-1.33207	-1.36342		0.924685	0.0177903		O35682	Myadm	Myeloid-associated differentiation marker
n. def.	-2.28988	-2.10687	-1.55174	-1.53165	-1.32271	n. def.	-1.37678		0.068025	-0.572448		O35857	Timm44	Mitochondrial import inner membrane translocase subunit TIM44
-2.85988	-2.58084	-2.7519	-2.17737	-2.74655	-1.88656	-2.29429	-2.09582		0.205119	-0.33669		O35864	Cops5	COP9 signalosome complex subunit 5
0.441282	0.938675	0.394619	1.07978	0.896461	0.972645	0.891756	0.742254		0.402137	-0.162189		O35927	Ctnnd2	Catenin delta-2
0.0373688	0.677931	-0.25466	0.781929	1.09807	0.892759	0.175451	1.15019		0.174195	-0.518476		O54774	Ap3d1	AP-3 complex subunit delta-1
0.763926	1.61998	0.31798	1.11737	1.18782	1.17999	0.440825	1.34737		0.813908	-0.0841866		O54829	Rgs7	Regulator of G-protein signaling 7
-2.14617	-1.34822	n. def.	-1.5449	-1.12698	-1.63948	-2.15046	-1.57116		0.863507	-0.0577458		O54833	Csnk2a2	Casein kinase II subunit alpha'
-3.06266	-1.65514	n. def.	-2.37731	-1.99194	-1.9777	-2.77708	-2.03386		0.696089	-0.169894		O54865	Gucy1b3	Guanylate cyclase soluble subunit beta-1
-0.178471	0.823387	-1.3616	0.628582	0.345787	0.49284	-1.37557	0.20743		0.93012	0.0603518		O54901	Cd200	OX-2 membrane glycoprotein
-3.56846	-2.68346	n. def.	-2.9238	-3.26583	-3.02165	n. def.	-3.15842		0.758456	0.0900612		O54962	Banf1	Barrier-to-autointegration factor;Barrier-to-autointegration factor, N-terminally processed
-0.580561	0.126852	-0.690918	0.522448	0.7409	0.720741	-0.253729	0.876976		0.133081	-0.676767		O54983	Crym	Ketimine reductase mu-crystallin
-1.50417	-0.823246	-3.07914	-0.995152	-1.0015	-1.27846	-1.72738	-0.631559		0.463687	-0.440705		O54984	Asna1	ATPase Asna1
0.804743	1.19782	0.418442	1.35416	1.21275	1.32197	1.1695	1.13206		0.260991	-0.265282		O54991	Cntnap1	Contactin-associated protein 1
-0.153704	0.214272	-0.252758	0.105265	0.253454	-0.00837135	-0.380993	-0.115915		0.817206	0.041225		O55013	Trappc3	Trafficking protein particle complex subunit 3
1.66319	1.79549	1.17824	1.75912	1.68079	1.83577	1.86105	1.45704		0.543938	-0.109654		O55022	Pgrmc1	Membrane-associated progesterone receptor component 1
-1.2456	-0.800186	-1.34374	n. def.	-1.09476	-1.26661	-2.51978	-0.988993		0.480436	0.337695		O55023	Impa1	Inositol monophosphatase 1
3.77232	4.88122	4.05014	4.83602	4.88937	4.8877	4.26161	5.23388		0.256108	-0.433217		O55042	Snca	Alpha-synuclein
n. def.	-0.345991	-1.9384	-0.855715	-0.761425	-0.931446	-1.1894	-1.00374		0.860529	-0.0751994		O55074;Q7TN79	Akap7	A-kinase anchor protein 7 isoform alpha;A-kinase anchor protein 7 isoform gamma
2.35942	2.86382	1.99273	2.89386	2.81045	2.98022	1.98011	2.7067		0.776037	-0.0919127		O55100	Syngr1	Synaptogyrin-1
-1.5433	-0.804836	n. def.	-0.518984	-0.607889	-0.541773	n. def.	-1.00759		0.522554	-0.236625		O55106	Strn	Striatin
2.40399	3.02264	2.30551	3.24586	3.35126	3.21747	2.63185	3.27066		0.235289	-0.373313		O55125	Nipsnap1	Protein NipSnap homolog 1
1.0081	2.23586	-0.288115	2.71888	2.69483	2.15575	1.37	2.3636		0.357394	-0.727365		O55126	Gbas	Protein NipSnap homolog 2
4.3075	5.06858	4.06016	4.87956	5.29067	4.80531	4.5074	4.78674		0.385942	-0.268579		O55131;Q8C650	Sept10;Sept7	Septin-10;Septin-7
2.99476	3.80519	2.72127	3.58546	3.86683	3.46419	3.13858	3.38923		0.54591	-0.188039		O55143;Q8R429;Q64518	Atp2a1;Atp2a2;Atp2a3	Sarcoplasmic/endoplasmic reticulum calcium ATPase 1;Sarcoplasmic/endoplasmic reticulum calcium ATPase 2;Sarcoplasmic/endoplasmic reticulum calcium ATPase 3
-0.208092	1.46162	-0.285793	0.89257	1.52198	0.947632	-0.00927734	1.34091		0.409335	-0.485233		O70161	Pip5k1c	Phosphatidylinositol 4-phosphate 5-kinase type-1 gamma
0.618572	1.22053	0.470997	1.40472	1.32066	1.01651	0.760843	1.28012		0.549351	-0.165829		O70318	Epb41l2	Band 4.1-like protein 2
-0.774557	-1.66524	-0.587845	-1.85111	-1.40039	-1.37603	-0.395687	-1.37642		0.843635	-0.0825534		O70435	Psma3	Proteasome subunit alpha type-3
-0.00398827	0.696072	-0.640743	0.524387	0.55884	0.482203	-0.0646305	-0.1859		0.884815	-0.0536962		O70439	Stx7	Syntaxin-7
1.85693	2.38399	1.47007	2.08033	2.20276	2.09709	2.00043	1.99568		0.548581	-0.126158		O70443	Gnaz	Guanine nucleotide-binding protein G(z) subunit alpha
-1.7024	-0.885014	-1.50558	-1.36119	-1.04203	-1.32021	-1.36184	-1.07769		0.429266	-0.163105		O70493	Snx12	Sorting nexin-12
-1.6563	-0.510771	-1.58232	-1.43242	-1.0676	-1.502	-1.57841	-1.20273		0.889732	0.0422335		O70503	Hsd17b12	Very-long-chain 3-oxoacyl-CoA reductase
0.485041	1.74012	0.153181	1.64208	1.83387	1.45563	0.837759	1.2921		0.468589	-0.349735		O70589	Cask	Peripheral plasma membrane protein CASK
-0.987738	2.40062	-0.506399	1.96523	2.66416	2.30771	1.51299	2.3701		0.144129	-1.49581		O88342	Wdr1	WD repeat-containing protein 1
0.365753	1.54032	0.282227	1.761	1.75504	1.24258	0.313488	1.43052		0.702686	-0.198082		O88343	Slc4a4	Electrogenic sodium bicarbonate cotransporter 1
-2.18982	-1.08201	-2.43755	-1.91372	-1.92332	-2.01894	-2.08514	-1.64614		0.968886	0.01261		O88384	Vti1b	Vesicle transport through interaction with t-SNAREs homolog 1B
-0.13475	0.320848	-0.78499	0.644543	0.403984	0.504089	0.085762	0.267084		0.382999	-0.303817		O88441	Mtx2	Metaxin-2
0.0658836	-0.238115	-0.13446	-0.061245	0.0913258	-0.212973	-0.0274048	-0.0473576		0.648726	-0.042882		O88487	Dync1i2	Cytoplasmic dynein 1 intermediate chain 2
-1.36085	-0.390387	n. def.	-1.73968	-1.67779	-0.953375	-1.17037	-1.22445		0.817291	0.092857		O88507	Cntfr	Ciliary neurotrophic factor receptor subunit alpha
-2.11086	-1.54194	-2.34087	-2.05676	-2.11395	-1.77077	-1.9263	-1.87215		0.634234	-0.0918183		O88545	Cops6	COP9 signalosome complex subunit 6
-1.77196	-1.37352	-1.82534	-0.650009	-1.10663	-1.06864	-1.15182	-1.22019		0.363704	-0.268387		O88602	Cacng2	Voltage-dependent calcium channel gamma-2 subunit
0.695616	1.5507	0.908527	1.47498	1.67155	1.3469	1.06558	1.66838		0.314687	-0.280649		O88643	Pak1	Serine/threonine-protein kinase PAK 1
-2.33687	-1.34679	-1.43897	-0.881084	-1.19012	-1.58419	-2.02324	-1.0612		0.925882	-0.0362425		O88685	Psmc3	26S protease regulatory subunit 6A
1.78016	2.51601	1.94184	2.6629	2.60625	2.46944	2.62201	2.25595		0.298093	-0.26319		O88712;P56546	Ctbp1;Ctbp2	C-terminal-binding protein 1;C-terminal-binding protein 2
4.41686	4.81429	3.80438	4.96419	5.0528	5.01937	4.38423	4.90859		0.301641	-0.341318		O88737	Bsn	Protein bassoon
0.216417	0.875513	-0.543022	0.853931	0.856071	1.06209	-0.0650463	0.57601		0.559183	-0.25657		O88741	Gdap1	Ganglioside-induced differentiation-associated protein 1
-1.45398	-0.58102	-1.14597	-0.936752	-0.405418	-0.591225	-0.848013	-0.626856		0.0909765	-0.411551		O88844	Idh1	Isocitrate dehydrogenase [NADP] cytoplasmic
-1.67178	-1.02455	n. def.	-1.37716	-0.742302	-0.971153	n. def.	-1.03037		0.0985912	-0.443222		O88910	Mpp3	MAGUK p55 subfamily member 3
6.01728	6.53712	5.94853	6.82174	6.77992	6.85693	6.43379	6.94985		0.125245	-0.423956		O88935	Syn1	Synapsin-1
-1.87312	-2.04119	-1.55956	-1.75778	-1.91194	-1.90527	-1.97727	-1.7765		0.468147	0.0848355		O88951	Lin7b	Protein lin-7 homolog B
0.247229	0.0670071	0.52746	-0.136101	0.114151	-0.617287	0.25115	-0.12916		0.295747	0.271685		O88952	Lin7c	Protein lin-7 homolog C
0.316891	0.926517	-0.546247	0.357727	0.535496	0.319292	-0.278027	0.297697		0.901681	0.0451074		O88998	Olfm1	Noelin
2.38316	3.3036	2.55122	3.36162	3.40499	3.24033	3.03418	3.53493		0.191975	-0.403708		O89053	Coro1a	Coronin-1A
-3.80696	-3.19685	n. def.	-3.5782	-3.04907	-3.83845	-3.95323	-3.29558		0.982688	0.00674788		O89084	Pde4a	cAMP-specific 3',5'-cyclic phosphodiesterase 4A
-0.894463	0.427071	-1.69975	0.48267	n. def.	0.0521297	-0.709602	0.384697		0.650251	-0.330192		O89112	Lancl1	LanC-like protein 1
3.09332	5.09743	2.38583	4.85092	5.29995	4.17742	3.07637	3.99142		0.740338	-0.279413		P00405	Mtco2	Cytochrome c oxidase subunit 2
-0.714449	0.0112514	-1.1299	-0.15012	0.496794	-0.0257187	-0.31526	-0.318338		0.21098	-0.455173		P00493	Hprt1	Hypoxanthine-guanine phosphoribosyltransferase
-1.13769	1.10085	-1.59437	-0.306528	1.00801	0.573053	n. def.	0.176693		0.20172	-1.07035		P00920	Ca2	Carbonic anhydrase 2
5.39708	6.27663	5.30805	6.05947	6.6263	6.0777	5.61739	5.89384		0.395874	-0.293502		P01831	Thy1	Thy-1 membrane glycoprotein
-2.06396	-0.612959	-2.50536	-1.88375	-0.322243	-1.33327	n. def.	-1.49512		0.264535	-0.716295		P01942	Hba	Hemoglobin subunit alpha
n. def.	-1.0758	-1.33075	-1.91717	-1.01819	-1.10098	-1.75812	-1.19113		0.571227	-0.17413		P02104;P02089;P02088	Hbb-b1;Hbb-b2;Hbb-y	Hemoglobin subunit beta-1;Hemoglobin subunit beta-2;Hemoglobin subunit epsilon-Y2
2.43108	2.01034	1.4025	2.65063	1.67894	2.47175	1.81025	1.3673		0.448759	0.291582		P02535	Krt10	Keratin, type I cytoskeletal 10
-2.48875	-1.75857	-2.70879	-2.08072	-1.93729	-1.73157	n. def.	-1.93864		0.189418	-0.390038		P03888	Mtnd1	NADH-ubiquinone oxidoreductase chain 1
-2.17824	-2.20762	n. def.	-1.84281	-2.45462	-1.53387	-2.56019	-2.21987		0.70583	0.115913		P03899	Mtnd3	NADH-ubiquinone oxidoreductase chain 3
2.43468	3.21486	1.98898	3.2822	2.87521	3.29412	2.88758	3.16765		0.36137	-0.325962		P03930	Mtatp8	ATP synthase protein 8
2.41691	2.5967	1.48174	2.22043	1.66622	2.25159	1.85493	1.65595		0.296696	0.321774		P04104;Q6IFZ9;Q9R0H5;Q6IFZ6	Krt1;Krt71;Krt74;Krt77	Keratin, type II cytoskeletal 1;Keratin, type II cytoskeletal 1b;Keratin, type II cytoskeletal 71;Keratin, type II cytoskeletal 74
1.16625	2.73714	0.686739	2.43349	2.30059	2.50909	1.29169	2.16829		0.598662	-0.31151		P04370	Mbp	Myelin basic protein
-3.78324	-3.24033	n. def.	-3.25297	-3.56492	-3.44202	-3.66297	-3.67681		0.367829	0.161172		P04919	Slc4a1	Band 3 anion transport protein
-3.30936	-0.0658989	n. def.	-1.0853	0.314594	-1.00466	-3.40009	-1.24735		0.904836	-0.15248		P04925	Prnp	Major prion protein
3.58267	4.409	3.65329	4.51415	4.55354	4.41607	4.00962	4.5156		0.270014	-0.333933		P05063	Aldoc	Fructose-bisphosphate aldolase C
4.88721	6.34782	4.79131	6.2058	6.21058	5.75709	5.39933	6.3579		0.45773	-0.373192		P05064	Aldoa	Fructose-bisphosphate aldolase A
-1.10332	-0.835779	-1.03516	-0.587851	-0.508339	-0.672857	-1.12558	-0.899296		0.633828	-0.0890098		P05132	Prkaca	cAMP-dependent protein kinase catalytic subunit alpha
4.02698	4.96131	4.14257	4.95566	4.97713	4.9268	4.59704	5.29884		0.191735	-0.428324		P05201	Got1	Aspartate aminotransferase, cytoplasmic
6.17617	6.7316	5.79315	7.15285	7.092	6.88696	6.4821	6.74291		0.340532	-0.33755		P05202	Got2	Aspartate aminotransferase, mitochondrial
7.84818	8.60685	7.48669	8.38528	8.58204	8.35484	7.99935	8.64951		0.325018	-0.31468		P05213;Q3UX10	Tuba1b;Tubal3	Tubulin alpha chain-like 3;Tubulin alpha-1B chain
-1.27776	-0.568636	n. def.	-0.607189	-0.60898	-0.619343	-0.795027	-0.77562		0.582953	-0.11812		P05480	Src	Neuronal proto-oncogene tyrosine-protein kinase Src
3.87042	4.65046	3.9599	4.6702	4.60804	4.6501	4.20519	4.79457		0.310942	-0.276728		P06151;P00342	Ldha;Ldhc	L-lactate dehydrogenase A chain;L-lactate dehydrogenase C chain
2.89291	4.33611	3.00323	4.1217	4.15083	4.02818	3.40058	4.50854		0.361155	-0.433548		P06745	Gpi	Glucose-6-phosphate isomerase
2.91919	4.10455	2.43049	3.70628	4.11551	3.65716	2.81183	3.84723		0.525125	-0.317803		P06837	Gap43	Neuromodulin
3.91214	4.85379	3.88655	4.74774	4.81484	4.604	4.16411	4.86204		0.425946	-0.261193		P07901	Hsp90aa1	Heat shock protein HSP 90-alpha
0.343256	1.08477	0.629482	0.820177	0.761467	0.443857	0.378687	0.331856		0.238963	0.240455		P08113	Hsp90b1	Endoplasmin
2.9458	4.14583	3.18645	4.1633	4.42219	4.03827	3.74813	4.37717		0.181894	-0.536096		P08228	Sod1	Superoxide dismutase [Cu-Zn]
6.73616	7.41274	6.37254	7.74863	7.54448	7.54844	7.01414	7.57045		0.341908	-0.351861		P08249	Mdh2	Malate dehydrogenase, mitochondrial
-1.38441	-0.754627	-1.43312	-0.842394	-0.99511	-1.10676	n. def.	-1.20553		0.995885	-0.00117032		P08414	Camk4	Calcium/calmodulin-dependent protein kinase type IV
1.06385	1.66631	1.11168	1.7562	1.77421	1.55009	1.37973	1.46642		0.501149	-0.143104		P08551	Nefl	Neurofilament light polypeptide
0.755955	1.35351	0.530027	1.36435	1.34988	0.955572	0.754242	1.3045		0.73631	-0.0900879		P08553	Nefm	Neurofilament medium polypeptide
5.0389	6.10193	4.63012	5.78109	6.15648	5.5985	5.15044	5.58863		0.572612	-0.235503		P08752	Gnai2	Guanine nucleotide-binding protein G(i) subunit alpha-2
-0.806641	0.572596	-1.82355	0.396965	1.78507	0.445629	-0.380562	-0.536524		0.372866	-0.743561		P09103	P4hb	Protein disulfide-isomerase
3.61673	4.56628	3.48152	4.73296	4.8994	4.51096	4.13633	5.02251		0.201323	-0.542928		P09411	Pgk1	Phosphoglycerate kinase 1
1.01963	2.09969	1.17295	1.98368	2.217	1.74108	1.61899	2.01428		0.325085	-0.328847		P09528	Fth1	Ferritin heavy chain;Ferritin heavy chain, N-terminally processed
3.4357	3.55086	2.97982	4.27581	4.08965	4.19873	3.82172	4.00163		0.146097	-0.467387		P09671	Sod2	Superoxide dismutase [Mn], mitochondrial
-4.35835	-3.37954	n. def.	-3.69777	-4.64519	-3.41672	-3.99138	n. def.		0.675826	0.205874		P09925	Surf1	Surfeit locus protein 1
1.5824	2.0751	1.1644	2.2891	1.80028	2.19454	1.57938	2.031		0.680734	-0.123553		P0DN34	Ndufb11	NADH dehydrogenase 1 beta subcomplex subunit 1
4.5342	5.94901	4.80729	5.65549	5.14123	5.33829	4.55863	5.57437		0.842036	0.0833688		P0DP28;P0DP27;P0DP26;Q9D6P8	Calml3	Calmodulin-like protein 3
-1.31043	-0.712698	-1.25221	-0.990711	-0.816872	-1.12236	-0.931831	-0.990164		0.527456	-0.101205		P0DP60	Lynx1	Ly-6/neurotoxin like protein 1
2.89463	3.79063	2.60344	3.13024	3.50228	2.98553	2.70842	3.44572		0.865829	-0.0557566		P10126	Eef1a1	Elongation factor 1-alpha 1
-1.95448	-1.60444	n. def.	-1.40056	-1.71757	-1.77945	-1.57233	-1.81464		0.668765	0.0678395		P10605	Ctsb	Cathepsin B;Cathepsin B heavy chain;Cathepsin B light chain
-1.36859	-0.216671	-1.179	-0.818216	-0.521942	-0.531155	-0.837353	-0.412598		0.279978	-0.319858		P10630;P60843;Q91VC3	Eif4a1;Eif4a2;Eif4a3	Eukaryotic initiation factor 4A-I;Eukaryotic initiation factor 4A-II;Eukaryotic initiation factor 4A-II, N-terminally processed;Eukaryotic initiation factor 4A-III;Eukaryotic initiation factor 4A-III, N-terminally processed
2.03372	3.44999	1.58281	2.96173	3.40103	2.85747	2.3527	3.22693		0.386585	-0.45247		P10637	Mapt	Microtubule-associated protein tau
2.71188	3.64758	2.6887	3.85671	3.61076	3.52588	3.30679	3.46112		0.455471	-0.249921		P10649;P19639;P15626;Q80W21;O35660	Gstm1;Gstm2;Gstm3;Gstm6;Gstm7	Glutathione S-transferase Mu 1;Glutathione S-transferase Mu 2;Glutathione S-transferase Mu 3;Glutathione S-transferase Mu 6;Glutathione S-transferase Mu 7
3.79251	4.49085	3.38618	4.12087	4.46091	4.22184	3.90007	4.24794		0.359518	-0.260089		P10852	Slc3a2	4F2 cell-surface antigen heavy chain
1.46154	2.28586	1.88672	2.33739	1.97496	2.49612	2.01604	2.77588		0.294475	-0.32287		P11404	Fabp3	Fatty acid-binding protein, heart
2.85188	3.59625	2.83656	3.44558	3.5591	3.32403	2.94789	3.479		0.567726	-0.144935		P11499	Hsp90ab1	Heat shock protein HSP 90-beta
1.66152	2.35729	1.47906	2.12429	2.56922	2.09473	1.79205	1.9177		0.504626	-0.187883		P11627	L1cam	Neural cell adhesion molecule L1
6.67701	7.47533	6.18262	7.15777	7.51173	7.16366	6.81363	7.18305		0.387678	-0.294832		P11798	Camk2a	Calcium/calmodulin-dependent protein kinase type II subunit alpha
-0.157293	-0.0644093	n. def.	-0.389256	-0.311556	-0.390148	-0.162352	-0.320984		0.391386	0.0926072		P11881;P70227;Q9Z329	Itpr1;Itpr2;Itpr3	Inositol 1,4,5-trisphosphate receptor type 1;Inositol 1,4,5-trisphosphate receptor type 2;Inositol 1,4,5-trisphosphate receptor type 3
-0.473839	0.814909	-1.06293	-0.0244904	0.308836	-0.382212	-1.50295	0.10515		0.759883	0.181206		P11983	Tcp1	T-complex protein 1 subunit alpha
0.753937	1.1652	-0.178305	1.35356	1.14431	1.29126	0.468533	1.36983		0.48688	-0.294886		P12367	Prkar2a	cAMP-dependent protein kinase type II-alpha regulatory subunit
-0.528141	1.12083	-0.308477	0.748831	0.846504	0.543707	-0.742041	1.21725		0.733981	-0.208096		P12382	Pfkl	ATP-dependent 6-phosphofructokinase, liver type
4.66413	4.93886	4.10242	5.36594	5.44551	5.26262	4.707	4.77285		0.417936	-0.279156		P12787	Cox5a	Cytochrome c oxidase subunit 5A, mitochondrial
0.329964	0.578945	-0.123999	0.332821	0.593365	0.756063	0.61677	0.45355		0.0867906	-0.325504		P12815	Pdcd6	Programmed cell death protein 6
4.16528	4.71786	3.92257	4.54067	4.72903	4.50141	4.27108	4.44775		0.485926	-0.150724		P12960	Cntn1	Contactin-1
4.59364	5.18306	4.10472	4.93147	5.15345	4.83812	4.41511	4.75029		0.767678	-0.0860147		P13595	Ncam1	Neural cell adhesion molecule 1
-1.52284	-0.302296	-1.89084	-0.249853	0.225601	-0.366701	-0.709709	0.1695		0.135216	-0.82113		P13707	Gpd1	Glycerol-3-phosphate dehydrogenase [NAD(+)], cytoplasmic
6.75064	7.20822	6.37749	7.23175	7.24222	7.22248	6.72713	7.10379		0.471199	-0.18188		P14094	Atp1b1	Sodium/potassium-transporting ATPase subunit beta-1
4.27825	5.16278	4.23035	5.28022	5.12864	5.14503	4.67858	5.60309		0.280393	-0.400939		P14152	Mdh1	Malate dehydrogenase, cytoplasmic
1.06335	2.14399	0.947956	2.06782	1.98717	1.68556	1.09414	1.68327		0.883002	-0.0567551		P14211	Calr	Calreticulin
3.38368	4.06715	3.25307	4.10872	4.12631	3.92374	3.59489	3.84087		0.525017	-0.168297		P14231	Atp1b2	Sodium/potassium-transporting ATPase subunit beta-2
1.68847	2.42908	1.24083	2.34321	2.18847	2.31822	1.60007	2.39504		0.571686	-0.200054		P14824	Anxa6	Annexin A6
2.58971	3.41331	2.01224	2.84598	3.09993	2.83399	2.39136	2.8872		0.797044	-0.08781		P14873	Map1b	MAP1 light chain LC1;MAP1B heavy chain;Microtubule-associated protein 1B
4.10255	5.10242	3.7878	4.86208	4.9457	4.97	4.35699	4.85135		0.388992	-0.317302		P15105	Glul	Glutamine synthetase
0.145506	1.34757	-1.45016	1.17324	1.31209	0.825274	-1.132	0.777308		0.871446	-0.14163		P15116;P39038	Cdh2;Cdh4	Cadherin-2;Cadherin-4
-0.950476	0.0411301	-0.991768	-0.111372	-0.224981	-0.333469	-0.243216	-0.18255		0.384303	-0.257067		P15209	Ntrk2	BDNF/NT-3 growth factors receptor
2.65218	3.82937	2.77485	3.59169	3.73706	3.58964	3.20153	3.97603		0.262583	-0.414042		P15532	Nme1	Nucleoside diphosphate kinase A
-1.439	0.909716	n. def.	0.438005	1.42768	0.396753	n. def.	0.548862		0.354934	-0.821522		P16054;P23298	Prkce;Prkch	Protein kinase C epsilon type;Protein kinase C eta type
3.52335	4.69808	3.59265	4.65058	4.69852	4.58634	3.99636	4.91542		0.295444	-0.432996		P16125	Ldhb	L-lactate dehydrogenase B chain
3.48726	4.33897	2.89096	4.63487	4.2612	4.17777	3.78247	4.22462		0.533094	-0.273498		P16330	Cnp	2',3'-cyclic-nucleotide 3'-phosphodiesterase
-1.53771	-1.40118	n. def.	-0.776039	-0.766958	-1.15093	-1.85387	-1.12932		0.970267	-0.0130405		P16332	Mut	Methylmalonyl-CoA mutase, mitochondrial
-1.74929	-0.508091	n. def.	-0.400637	-0.0386906	-1.31932	-0.883392	-0.237013		0.618879	-0.266404		P16460	Ass1	Argininosuccinate synthase
6.87718	7.6773	6.5677	7.50082	7.74616	7.38632	7.01066	7.30159		0.520855	-0.205433		P16546;P08032	Spta1;Sptan1	Spectrin alpha chain, erythrocytic 1;Spectrin alpha chain, non-erythrocytic 1
0.719376	-0.378695	0.696672	0.417631	0.414135	0.517126	0.758152	0.409058		0.572383	-0.160872		P16627	Hspa1l	Heat shock 70 kDa protein 1-like
5.37645	6.39199	5.21545	6.27772	6.24908	6.05048	5.907	6.5857		0.29873	-0.382661		P16858;Q64467	Gapdh;Gapdhs	Glyceraldehyde-3-phosphate dehydrogenase;Glyceraldehyde-3-phosphate dehydrogenase, testis-specific
-0.425913	0.0668125	-0.350151	-0.14097	-0.100197	-0.0681496	-0.626095	0.027523		0.913761	-0.0208259		P17156	Hspa2	Heat shock-related 70 kDa protein 2
5.1182	6.05156	5.19369	6.08873	6.08255	5.80272	5.61605	6.24676		0.321146	-0.323974		P17182	Eno1	Alpha-enolase
3.56397	4.4436	3.7109	4.48726	4.66832	4.3242	4.0626	4.69767		0.222953	-0.386764		P17183;P21550	Eno2;Eno3	Beta-enolase;Gamma-enolase
5.14136	5.81964	4.84202	5.68973	5.59402	5.56313	5.17318	5.72885		0.60461	-0.14161		P17426	Ap2a1	AP-2 complex subunit alpha-1
3.72495	4.61435	3.31437	4.46426	4.37528	4.43188	3.92128	4.56188		0.418759	-0.293093		P17427	Ap2a2	AP-2 complex subunit alpha-2
-0.0707607	1.40245	-1.01061	2.36351	2.42876	2.57332	1.92593	2.10842		0.0834961	-1.58796		P17665	Cox7c	Cytochrome c oxidase subunit 7C, mitochondrial
6.38653	7.15065	6.13065	6.90955	7.0765	6.86522	6.40236	6.93275		0.549294	-0.174863		P17710;Q91W97;O08528;Q3TRM8	Hk1;Hk2;Hk3;Hkdc1	Hexokinase-1;Hexokinase-2;Hexokinase-3;Putative hexokinase HKDC1
4.6869	5.77907	4.7033	5.9621	5.92638	5.82537	5.44826	6.09498		0.191837	-0.540907		P17742	Ppia	Peptidyl-prolyl cis-trans isomerase A;Peptidyl-prolyl cis-trans isomerase A, N-terminally processed
4.69192	5.69614	4.55271	5.64425	5.80967	5.50305	5.13913	5.79357		0.27088	-0.415096		P17751	Tpi1	Triosephosphate isomerase
-0.76285	-0.368807	-1.29334	-0.586016	-0.621416	-0.454027	-1.17887	-0.370287		0.731252	-0.0966024		P17809	Slc2a1	Solute carrier family 2, facilitated glucose transporter member 1
-2.18218	-2.25604	n. def.	-1.76332	-1.80134	-2.11677	-1.81699	-1.81779		0.305758	-0.178955		P18052	Ptpra	Receptor-type tyrosine-protein phosphatase alpha
-0.736874	-0.102797	-1.31672	-0.629705	-0.208366	-0.545677	-0.658045	-0.752239		0.593339	-0.155441		P18242	Ctsd	Cathepsin D
0.613573	1.55719	0.406967	1.40766	1.67386	1.40531	0.819088	1.30805		0.399498	-0.305228		P18572	Bsg	Basigin
3.71341	4.81874	3.4655	4.90578	5.04639	4.60862	4.16448	5.13104		0.281943	-0.511774		P18760	Cfl1	Cofilin-1
6.15508	6.79052	5.87157	6.69613	7.0263	6.59209	6.25769	6.58426		0.414532	-0.236763		P18872	Gnao1	Guanine nucleotide-binding protein G(o) subunit alpha
0.340712	1.77518	0.18012	1.19411	1.01354	0.93185	0.600004	1.27194		0.844354	-0.0818028		P19096	Fasn	[Acyl-carrier-protein] S-acetyltransferase;[Acyl-carrier-protein] S-malonyltransferase;3-hydroxyacyl-[acyl-carrier-protein] dehydratase;3-oxoacyl-[acyl-carrier-protein] reductase;3-oxoacyl-[acyl-carrier-protein] synthase;Enoyl-[acyl-carrier-protein] reductase;Fatty acid synthase;Oleoyl-[acyl-carrier-protein] hydrolase
0.471201	2.26781	0.710409	2.04556	2.52143	1.48406	1.34245	2.15177		0.385119	-0.501184		P19157;P46425	Gstp1;Gstp2	Glutathione S-transferase P 1;Glutathione S-transferase P 2
-2.50343	-1.48483	n. def.	-1.53821	-1.57889	-2.19385	-2.15442	-2.04424		0.661079	0.150691		P19246	Nefh	Neurofilament heavy polypeptide
3.00828	3.42321	2.35218	3.832	3.68402	3.79019	3.04902	3.58041		0.336423	-0.371992		P19536	Cox5b	Cytochrome c oxidase subunit 5B, mitochondrial
4.81061	5.23154	4.39126	5.67785	5.78092	5.37451	4.93038	5.20524		0.404161	-0.294949		P19783	Cox4i1	Cytochrome c oxidase subunit 4 isoform 1, mitochondrial
1.75721	2.56329	1.9401	2.42431	2.6134	2.15798	2.08621	2.25707		0.6497	-0.107436		P20029	Hspa5	78 kDa glucose-regulated protein
0.391989	0.979656	0.58708	1.64454	1.68641	1.7065	0.823723	2.08867		0.129508	-0.67551		P20065	Tmsb4x	Hematopoietic system regulatory peptide;Thymosin beta-4
1.3965	2.3514	1.18671	2.65574	2.52292	2.3984	1.67972	2.39407		0.420454	-0.351189		P20108	Prdx3	Thioredoxin-dependent peroxide reductase, mitochondrial
-0.621046	2.42421	-2.16579	0.487341	1.66145	0.812773	-0.0892906	1.31258		0.422415	-0.893199		P20357	Map2	Microtubule-associated protein 2
-1.23625	-0.19986	-1.48916	-0.522848	0.179094	-0.827885	-1.05678	-0.666519		0.530257	-0.269008		P20444	Prkca	Protein kinase C alpha type
2.36249	3.08177	2.41707	3.13517	3.37528	3.07566	2.99636	3.08578		0.137236	-0.384144		P21107	Tpm3	Tropomyosin alpha-3 chain
-0.45997	0.195642	-0.625509	-0.179224	-0.200365	-0.186718	-0.341881	-0.232676		0.888202	-0.0268555		P21278;P30677	Gna11;Gna14	Guanine nucleotide-binding protein subunit alpha-11;Guanine nucleotide-binding protein subunit alpha-14
0.525188	2.03739	0.630545	1.7959	1.93588	1.73207	0.90303	1.74093		0.492723	-0.330725		P21279	Gnaq	Guanine nucleotide-binding protein G(q) subunit alpha
-2.41162	-2.07337	n. def.	-2.09085	-1.89946	-2.49248	-2.01603	-2.46115		0.905013	0.0253342		P21836	Ache	Acetylcholinesterase
-1.99177	-1.4369	n. def.	-1.36292	-0.818474	n. def.	-1.53743	-2.02738		0.752703	-0.136105		P22005	Penk	Leu-enkephalin;Met-enkephalin;Met-enkephalin-Arg-Phe;Met-enkephalin-Arg-Ser-Leu;PENK(114-133);PENK(143-184);PENK(238-259);Proenkephalin-A;Synenkephalin
-0.655691	0.159199	n. def.	0.516878	0.20422	-0.271694	-1.071	0.263018		0.648771	0.225659		P22315	Fech	Ferrochelatase, mitochondrial
-2.14782	-1.54577	-2.56139	-1.29174	-0.960754	-1.30621	-1.66844	-1.95292		0.29287	-0.414598		P22723;Q9R0Y8	Gabrg1;Gabrg2	Gamma-aminobutyric acid receptor subunit gamma-1;Gamma-aminobutyric acid receptor subunit gamma-2
-2.5447	-1.70745	-2.81426	-2.36013	-2.56807	-2.2018	-3.10571	-1.73634		0.905257	0.0463424		P22892	Ap1g1	AP-1 complex subunit gamma-1
0.548037	1.47373	0.330467	1.20975	1.22123	0.822197	0.733259	1.3373		0.669411	-0.138002		P23242	Gja1	Gap junction alpha-1 protein
-2.73454	1.38085	-1.51688	0.311281	1.3256	0.0800209	-0.913181	0.845161		0.385556	-0.974224		P23506	Pcmt1	Protein-L-isoaspartate(D-aspartate) O-methyltransferase
-0.736265	-0.371964	-1.57091	-0.155251	0.440489	-0.413267	-0.882053	-0.460365		0.397472	-0.379797		P23818	Gria1	Glutamate receptor 1
2.37403	2.82083	1.89849	2.97939	2.7478	3.21228	2.46772	2.91227		0.314468	-0.316832		P23819	Gria2	Glutamate receptor 2
-1.24185	-1.08527	-0.625273	-0.594559	-0.296928	-0.752209	-0.812551	-0.576647		0.214972	-0.277153		P24288	Bcat1	Branched-chain-amino-acid aminotransferase, cytosolic
-0.832615	-0.497219	-1.28479	-0.313324	-0.76108	-0.566288	-0.899319	-0.21203		0.65501	-0.122308		P24369	Ppib	Peptidyl-prolyl cis-trans isomerase B
n. def.	-2.19601	-2.43632	-2.21269	-2.25068	-1.89827	n. def.	-1.58459		0.148585	-0.370496		P24472	Gsta4	Glutathione S-transferase A4
-1.54221	-1.27709	-2.39197	-0.513481	-1.21134	-1.80736	-1.85461	-1.0297		0.922632	0.0445662		P24529	Th	Tyrosine 3-monooxygenase
-0.366297	-0.151924	-0.914709	0.367374	0.254826	0.312479	-0.109098	0.0304127		0.21881	-0.388544		P26040;P26041;P26043	Ezr;Msn;Rdx	Ezrin;Moesin;Radixin
3.46919	4.23332	2.892	4.91084	4.39619	4.38414	4.06958	4.86577		0.284623	-0.552581		P26443	Glud1	Glutamate dehydrogenase 1, mitochondrial
-2.83954	-2.34072	n. def.	-2.75388	-1.99719	-2.37124	-2.91084	-1.9037		0.296593	-0.34897		P26516	Psmd7	26S proteasome non-ATPase regulatory subunit 7
-0.823652	-0.249563	-0.657114	-0.000144958	-0.356613	-0.205025	-0.255463	-0.0481205		0.317954	-0.216313		P26638	Sars	Serine--tRNA ligase, cytoplasmic
-1.46917	0.0498085	-3.46074	-1.10046	-0.21867	-0.869335	-2.11564	-0.37315		0.505077	-0.600943		P26645	Marcks	Myristoylated alanine-rich C-kinase substrate
0.0586624	1.54081	0.519876	1.49678	1.90783	1.16641	0.41173	1.7222		0.454453	-0.398012		P26883	Fkbp1a	Peptidyl-prolyl cis-trans isomerase FKBP1A
-5.56329	-4.61347	n. def.	-4.67464	-4.31757	-4.75693	n. def.	-5.10581		0.58993	-0.223701		P27546	Map4	Microtubule-associated protein 4
-1.51849	-1.54129	-1.76402	-1.21416	-1.32148	-1.36799	-1.35863	-1.48368		0.325755	-0.126545		P27601	Gna13	Guanine nucleotide-binding protein subunit alpha-13
2.00888	2.77187	1.87275	2.62608	2.75755	2.51856	2.19409	2.43245		0.55798	-0.155767		P27773	Pdia3	Protein disulfide-isomerase A3
4.67293	5.11909	4.16204	4.96234	5.54221	4.89387	4.71678	4.9248		0.334995	-0.290317		P28652	Camk2b	Calcium/calmodulin-dependent protein kinase type II subunit beta
0.675234	1.58442	-0.321785	1.31476	1.7438	1.17676	0.539768	1.20199		0.499028	-0.352422		P28660;Q8K1X4	Nckap1;Nckap1l	Nck-associated protein 1
-1.5198	-0.207594	-0.52404	-0.0602417	-0.315109	0.00477028	-0.45158	-0.0144978		0.311512	-0.383814		P28661	2004-09-01	Septin-4
3.20219	4.14359	2.65636	3.89361	4.1995	3.71508	3.24586	3.70917		0.555057	-0.243466		P28663	Napb	Beta-soluble NSF attachment protein
0.581177	1.29777	0.436604	1.02162	1.05034	0.998528	0.659834	1.11811		0.602889	-0.122412		P28738	Kif5c	Kinesin heavy chain isoform 5C
0.811516	0.603399	0.623386	0.759266	1.04456	0.928431	0.58485	0.4137		0.789011	-0.0434942		P28740	Kif2a	Kinesin-like protein KIF2A
-0.592798	-0.413784	-1.08077	-0.506361	-0.497427	-0.351469	-0.436575	-0.461254		0.212706	-0.211748		P29341	Pabpc1	Polyadenylate-binding protein 1
n. def.	0.149139	-0.981781	-0.0238056	-0.360409	n. def.	-0.502596	0.324295		0.819441	-0.105913		P29595	Nedd8	NEDD8
-0.620579	-0.556358	n. def.	0.0701523	-0.253185	-0.508493	-0.316328	-0.303362		0.908859	-0.0235861		P29758	Oat	Ornithine aminotransferase, mitochondrial
4.30993	4.94528	4.15519	4.78394	5.3005	4.95252	4.34046	4.87566		0.287991	-0.318701		P30275;Q6P8J7	Ckmt1;Ckmt2	Creatine kinase S-type, mitochondrial;Creatine kinase U-type, mitochondrial
-1.58047	-1.06324	-1.75096	-1.53227	-1.43234	-1.36479	-1.678	-1.68065		0.745898	0.0572104		P30999	Ctnnd1	Catenin delta-1
2.40709	3.01473	2.33984	2.51215	2.8791	2.41599	2.42101	2.33169		0.783824	0.0565052		P31324	Prkar2b	cAMP-dependent protein kinase type II-beta regulatory subunit
2.03079	2.88698	2.07168	2.7227	2.2764	2.60506	1.68462	2.48923		0.604714	0.164209		P31648	Slc6a1	Sodium- and chloride-dependent GABA transporter 1
1.84133	2.59934	1.14446	2.8577	2.60721	2.51583	2.12655	2.58823		0.420813	-0.348744		P31650;P31649;P31651;O55192;O35316;Q8VBW1	Slc6a11;Slc6a12;Slc6a13;Slc6a2;Slc6a6;Slc6a8	Sodium- and chloride-dependent betaine transporter;Sodium- and chloride-dependent creatine transporter 1;Sodium- and chloride-dependent GABA transporter 2;Sodium- and chloride-dependent GABA transporter 3;Sodium- and chloride-dependent taurine transporter;Sodium-dependent noradrenaline transporter
2.26566	2.94891	2.29412	3.21377	3.28858	3.00312	2.71326	3.20301		0.217879	-0.371377		P31786	Dbi	Acyl-CoA-binding protein
-0.414358	1.92054	-0.740149	0.857809	1.36336	0.842556	0.037674	1.94491		0.415503	-0.641164		P31938;Q63932	Map2k1;Map2k2	Dual specificity mitogen-activated protein kinase kinase 1;Dual specificity mitogen-activated protein kinase kinase 2
-0.609865	-0.173109	-1.87493	0.260885	0.0673542	-0.122227	-0.105257	0.045763		0.264338	-0.570663		P32020	Scp2	Non-specific lipid-transfer protein
2.59505	3.45288	2.42198	3.14542	3.55224	3.07619	2.79737	2.98648		0.515243	-0.199237		P32037	Slc2a3	Solute carrier family 2, facilitated glucose transporter member 3
-3.02109	-1.73402	-2.61227	-1.68127	-1.59694	-1.9027	-2.40264	-1.38521		0.310889	-0.440291		P32921	Wars	T1-TrpRS;T2-TrpRS;Tryptophan--tRNA ligase, cytoplasmic
n. def.	-1.63348	-2.30465	-1.68519	-1.55998	-1.73312	-1.94015	-1.49494		0.412895	-0.192394		P33173	Kif1a	Kinesin-like protein KIF1A
-0.863705	-0.0207043	-1.32507	0.189648	0.262762	0.224121	-0.208691	0.125231		0.154064	-0.605813		P34022	Ranbp1	Ran-specific GTPase-activating protein
1.47838	2.47921	1.46598	2.35177	3.51297	2.11385	0.0168056	2.56425		0.895267	-0.108134		P34884	Mif	Macrophage migration inhibitory factor
1.92069	1.69217	1.4622	2.29313	1.49183	2.38869	1.62508	1.97752		0.918023	-0.0287342		P35276	Rab3d	Ras-related protein Rab-3D
-0.443172	1.03776	-0.215321	0.403233	0.723686	0.275482	-0.17244	0.0552845		0.950417	-0.0248775		P35278	Rab5c	Ras-related protein Rab-5C
-0.636372	0.348045	-0.900911	0.337242	0.486917	0.306931	0.017067	0.187498		0.222582	-0.462602		P35282	Rab21	Ras-related protein Rab-21
-1.95295	-2.22812	-2.20343	-1.4326	-1.52456	-1.82659	n. def.	-1.67234		0.278761	-0.27978		P35283	Rab12	Ras-related protein Rab-12
0.768896	0.932182	-0.150925	0.453539	1.06804	0.724798	0.867599	0.272282		0.457621	-0.232256		P35293	Rab18	Ras-related protein Rab-18
-1.25525	-0.528318	-1.53076	-0.613945	-0.816853	-0.888447	-0.910074	-0.633131		0.525855	-0.16994		P35436	Grin2a	Glutamate receptor ionotropic, NMDA 2A
1.1782	1.49825	0.993378	1.51543	1.62606	1.33375	1.43287	1.14462		0.606746	-0.0880084		P35438	Grin1	Glutamate receptor ionotropic, NMDA 1
3.29321	4.65535	2.68407	4.82224	4.61834	4.48024	3.35244	4.3345		0.596505	-0.332663		P35486	Pdha1	Pyruvate dehydrogenase E1 component subunit alpha, somatic form, mitochondrial
1.67087	2.40593	1.12476	2.27315	2.33549	2.14188	1.69974	2.15244		0.534624	-0.213708		P35564	Canx	Calnexin
3.13268	3.77398	2.9155	3.79631	3.66442	3.73466	3.04598	3.73653		0.632714	-0.140779		P35700	Prdx1	Peroxiredoxin-1
1.24305	1.81184	0.889334	1.54744	1.54368	1.55703	0.927959	1.29436		0.87025	0.0421567		P35762	Cd81	CD81 antigen
5.15246	5.71513	4.9573	5.49766	5.45934	5.51639	4.99008	5.39061		0.968793	-0.00846672		P35802	Gpm6a	Neuronal membrane glycoprotein M6-a
2.45889	3.1351	2.06481	2.95666	3.16434	3.00868	2.57424	2.79367		0.432164	-0.231369		P35803	Gpm6b	Neuronal membrane glycoprotein M6-b
3.5482	3.71693	3.20876	4.04489	3.99329	3.84603	3.53729	3.77272		0.457187	-0.157634		P38647	Hspa9	Stress-70 protein, mitochondrial
5.18457	6.27544	5.0298	6.06623	6.20809	5.93443	5.41685	6.30293		0.411022	-0.326564		P39053	Dnm1	Dynamin-1
-0.746635	0.230062	-0.814442	0.304522	-0.514963	0.225725	-0.63653	1.60802		0.501956	-0.427186		P39054	Dnm2	Dynamin-2
0.801117	1.69264	0.651485	1.6462	1.71239	1.51535	1.28521	1.91643		0.228759	-0.40948		P40124	Cap1	Adenylyl cyclase-associated protein 1
1.96485	2.78392	1.83015	2.63274	2.80195	2.45922	2.16462	2.91655		0.371346	-0.282668		P40142	Tkt	Transketolase
-0.772165	-0.567926	-1.15808	-0.764034	-0.759281	-0.633678	-0.817547	-0.76573		0.601043	-0.0714927		P41216;Q8JZR0	Acsl1;Acsl5	Long-chain-fatty-acid--CoA ligase 1;Long-chain-fatty-acid--CoA ligase 5
-0.946016	-0.673849	-1.1361	-0.28434	-0.555349	-0.407097	-0.282759	-0.829699		0.312817	-0.24135		P42208	2002-09-01	Septin-2
-0.124638	0.627642	-0.578445	0.373772	0.459106	0.441229	-0.284367	0.47612		0.565192	-0.19844		P42669	Pura	Transcriptional activator protein Pur-alpha
0.368818	1.018	0.106131	0.969875	1.04461	1.03171	0.355129	0.99015		0.425393	-0.239694		P42932	Cct8	T-complex protein 1 subunit theta
5.98087	6.94708	5.68365	6.84417	6.68654	6.64738	6.18603	6.80761		0.547416	-0.217947		P43006	Slc1a2	Excitatory amino acid transporter 2
-0.0664234	1.57751	1.23039	1.62843	4.04487	0.580835	1.39638	1.43366		0.399613	-0.77146		P43024	Cox6a1	Cytochrome c oxidase subunit 6A1, mitochondrial
-1.24171	-0.200094	-0.511375	-0.0465698	-0.58242	-0.000759125	-0.40913	0.0902481		0.410851	-0.274421		P45376	Akr1b1	Aldose reductase
-0.484776	-0.712315	-0.822332	0.379698	-0.501528	0.42243	0.282167	0.276016		0.174398	-0.529703		P45591	Cfl2	Cofilin-2
-1.62202	-1.51038	-2.45987	-1.20939	-1.46439	-1.28608	-2.13953	-1.67025		0.858759	-0.0603499		P45878	Fkbp2	Peptidyl-prolyl cis-trans isomerase FKBP2
6.18906	6.82853	5.64193	7.04031	6.98086	6.85885	6.18848	6.70613		0.502126	-0.258623		P46096	Syt1	Synaptotagmin-1
2.18771	2.7074	1.88394	2.84945	3.02437	2.52947	2.14633	2.31219		0.755941	-0.0959659		P46097	Syt2	Synaptotagmin-2
5.56168	6.59753	5.4314	6.12184	6.47816	6.0728	5.72069	6.21075		0.559399	-0.192487		P46460	Nsf	Vesicle-fusing ATPase
2.4878	3.01032	2.46825	3.1891	2.89402	2.88492	2.90153	2.8487		0.628933	-0.0934267		P46660;P20152;P31001	Des;Ina;Vim	Alpha-internexin;Desmin;Vimentin
1.10895	0.467375	0.244221	0.732718	0.703573	0.706585	0.615219	0.388083		0.867308	0.0349517		P46664	Adss	Adenylosuccinate synthetase isozyme 2
2.68707	3.44841	1.98755	3.58586	3.68362	3.50723	3.00445	3.34556		0.293135	-0.457993		P47708	Rph3a	Rabphilin-3A
1.9934	2.36424	1.96494	3.06772	2.49384	2.67405	2.38353	2.84383		0.397698	-0.251234		P47738	Aldh2	Aldehyde dehydrogenase, mitochondrial
-1.75694	-1.11141	-2.25309	-1.21066	-1.17776	-1.24673	-1.95513	-1.22161		0.592287	-0.18272		P47740	Aldh3a2	Fatty aldehyde dehydrogenase
1.77004	2.46413	1.34643	2.41244	2.50605	2.39307	1.92871	2.29028		0.379018	-0.281265		P47754	Capza2	F-actin-capping protein subunit alpha-2
-0.121326	1.73355	-0.472183	1.73792	2.34954	1.29078	0.34185	1.43632		0.411582	-0.635133		P47757	Capzb	F-actin-capping protein subunit beta
-2.02361	-2.21975	-2.94316	-1.87546	-2.12517	-1.93774	-2.36868	-1.92381		0.519835	-0.176645		P47791	Gsr	Glutathione reductase, mitochondrial
n. def.	0.105539	-1.2026	-0.147879	-0.246506	-0.616602	-1.14389	-0.10775		0.80325	0.113707		P47809	Map2k4	Dual specificity mitogen-activated protein kinase kinase 4
0.42819	2.87135	1.38376	2.69014	2.65235	2.44422	1.78408	2.68565		0.405832	-0.548214		P47857	Pfkm	ATP-dependent 6-phosphofructokinase, muscle type
-2.16891	-1.79225	n. def.	-1.55894	-1.92642	-1.7012	-1.87523	-1.92794		0.917224	0.0176638		P47955	Rplp1	60S acidic ribosomal protein P1
-2.67803	-2.03279	-2.88221	-2.29068	-2.40585	-2.26649	-2.67887	-2.83735		0.752022	0.0762105		P47963	Rpl13	60S ribosomal protein L13
0.432386	1.18189	0.332878	1.48748	1.04382	1.49822	0.830608	1.26129		0.380536	-0.299826		P48036	Anxa5	Annexin A5
-0.897177	-0.611931	-1.327	-0.488171	-0.290295	-0.302856	-0.814177	-0.47451		0.156366	-0.36061		P48318	Gad1	Glutamate decarboxylase 1
0.125633	1.48591	-0.782246	1.10852	1.18121	0.819822	0.0166111	1.08886		0.629453	-0.292171		P48320	Gad2	Glutamate decarboxylase 2
1.00761	1.66929	1.2149	1.76369	1.6556	1.55472	1.55852	1.75044		0.291327	-0.215948		P48453	Ppp3cb	Serine/threonine-protein phosphatase 2B catalytic subunit beta isoform
-0.532621	-1.47193	1.2513	-0.859602	0.0611038	-1.37745	-1.22563	-1.11845		0.474694	0.511893		P48678	Lmna	Lamin-A/C;Prelamin-A/C
-0.157022	1.26283	-0.0979519	0.917427	1.04625	0.902298	0.471107	0.821629		0.418667	-0.328999		P48722	Hspa4l	Heat shock 70 kDa protein 4L
0.988737	1.2652	1.24797	1.24572	1.39636	1.34004	1.35505	1.71851		0.0543025	-0.265583		P48758	Cbr1	Carbonyl reductase [NADPH] 1
2.83868	3.52236	2.42705	3.52701	3.54631	3.44849	2.42716	3.18316		0.851425	-0.0725036		P48771	Cox7a2	Cytochrome c oxidase subunit 7A2, mitochondrial
-1.0805	-0.39707	-1.51778	-0.297989	-0.664875	-0.341705	-0.900427	-0.246822		0.416061	-0.284878		P48774	Gstm5	Glutathione S-transferase Mu 5
6.78385	7.13662	6.2992	7.35688	7.45965	7.31611	6.81039	7.13671		0.329212	-0.286579		P48962;Q3V132	Slc25a31;Slc25a4	ADP/ATP translocase 1;ADP/ATP translocase 4;ADP/ATP translocase 4, N-terminally processed
-2.18829	-1.5056	n. def.	-1.30941	-0.809622	-1.1268	-1.5596	-1.55826		0.249381	-0.404196		P49025	Cit	Citron Rho-interacting kinase
-3.37504	-2.51096	-3.44442	-2.62715	-2.75845	-2.61043	-3.06923	-1.85318		0.285631	-0.416569		P49442	Inpp1	Inositol polyphosphate 1-phosphatase
0.244305	0.436426	0.0807285	0.523918	0.446945	0.449295	0.385477	0.739443		0.197959	-0.183946		P49615;P11440;Q80YP0;P30285;Q64261;P97377;Q99J95;Q3V3A1;Q04899;O35495;Q04735;Q8K0D0;Q14AX6;Q69ZA1	Cdk1;Cdk12;Cdk13;Cdk14;Cdk15;Cdk16;Cdk17;Cdk18;Cdk2;Cdk3;Cdk4;Cdk5;Cdk6;Cdk9	Cyclin-dependent kinase 1;Cyclin-dependent kinase 12;Cyclin-dependent kinase 13;Cyclin-dependent kinase 14;Cyclin-dependent kinase 15;Cyclin-dependent kinase 16;Cyclin-dependent kinase 17;Cyclin-dependent kinase 18;Cyclin-dependent kinase 2;Cyclin-dependent kinase 3;Cyclin-dependent kinase 4;Cyclin-dependent kinase 6;Cyclin-dependent kinase 9;Cyclin-dependent-like kinase 5
-1.85532	-0.99687	-1.54737	-0.824759	-0.847746	-1.58304	-1.18126	-1.07175		0.651622	-0.135129		P49722	Psma2	Proteasome subunit alpha type-2
-2.50591	0.0696278	-2.48645	-0.0174637	0.062376	-0.941889	-2.0905	-0.464048		0.677151	-0.376535		P50114	S100b	Protein S100-B
-0.00118637	1.03563	-1.03748	0.752489	0.207407	0.572994	-0.72644	0.722115		0.990999	-0.00665617		P50153	Gng4	Guanine nucleotide-binding protein G(I)/G(S)/G(O) subunit gamma-4
2.73745	3.63837	2.84789	3.60472	3.52162	3.31894	3.22029	3.7648		0.389636	-0.249305		P50396	Gdi1	Rab GDP dissociation inhibitor alpha
5.86638	6.90355	5.5881	6.89887	6.98239	6.68162	6.2651	6.72873		0.385634	-0.350234		P50516	Atp6v1a	V-type proton ATPase catalytic subunit A
3.72339	4.45668	3.42428	4.27417	4.47834	4.45994	3.89338	4.41352		0.264082	-0.341665		P50518;Q9D593	Atp6v1e1;Atp6v1e2	V-type proton ATPase subunit E 1;V-type proton ATPase subunit E 2
2.92184	3.23327	2.77275	3.31116	3.3156	3.39246	2.99835	3.33619		0.243516	-0.200891		P51150	Rab7a	Ras-related protein Rab-7a
-0.548187	0.258839	-0.485945	-0.299646	-0.168108	-0.220444	-0.296806	-0.0578728		0.678311	-0.0829272		P51660	Hsd17b4	(3R)-hydroxyacyl-CoA dehydrogenase;Enoyl-CoA hydratase 2;Peroxisomal multifunctional enzyme type 2
-1.11249	-0.343149	-1.7288	-0.691792	-0.214041	-0.670866	-0.84066	-0.576647		0.273026	-0.393505		P51830	Adcy9	Adenylate cyclase type 9
4.9408	5.3971	4.5775	5.4458	5.43752	5.48414	4.97224	5.21117		0.461751	-0.185969		P51863	Atp6v0d1	V-type proton ATPase subunit d 1
5.2128	5.45027	4.80114	5.77985	5.63849	5.64269	5.06765	5.48459		0.571736	-0.147338		P51881	Slc25a5	ADP/ATP translocase 2;ADP/ATP translocase 2, N-terminally processed
-1.2321	-1.25451	-0.826065	-0.22435	-1.05379	-1.16487	-0.780888	-1.05301		0.630611	0.128883		P52196	Tst	Thiosulfate sulfurtransferase
5.33277	6.41137	5.32804	6.22931	6.41014	6.05236	5.51655	6.578		0.430762	-0.313888		P52480;P53657	Pklr;Pkm	Pyruvate kinase PKLR;Pyruvate kinase PKM
1.87179	3.16059	-1.03695	3.58305	3.64487	3.36741	2.70143	3.27171		0.249942	-1.35174		P52503	Ndufs6	NADH dehydrogenase [ubiquinone] iron-sulfur protein 6, mitochondrial
-2.2143	-2.05136	-0.637381	-0.890165	-1.80858	-1.01312	-2.08822	-1.27115		0.843109	0.0969691		P53395	Dbt	Lipoamide acyltransferase component of branched-chain alpha-keto acid dehydrogenase complex, mitochondrial
0.164948	1.12251	-0.254169	1.09724	1.1781	0.977186	0.672195	1.56512		0.198959	-0.565517		P53810	Pitpna	Phosphatidylinositol transfer protein alpha isoform
2.47111	3.15591	2.24864	2.90032	2.79712	3.02731	2.42839	2.65992		0.891504	-0.0341887		P53994	Rab2a	Ras-related protein Rab-2A
0.0201397	0.675575	-0.791117	1.17971	1.07736	0.643738	-0.0304356	1.47639		0.367625	-0.520685		P54071	Idh2	Isocitrate dehydrogenase [NADP], mitochondrial
1.39363	1.92735	1.80721	1.92096	2.06635	1.97292	1.90744	2.2937		0.097123	-0.297816		P54227;P55821	Stmn1;Stmn2	Stathmin;Stathmin-2
-0.671972	-0.253197	-1.03695	-0.293976	-0.334423	-0.0538979	-0.534382	-0.0700111		0.195303	-0.315846		P54285	Cacnb3	Voltage-dependent L-type calcium channel subunit beta-3
n. def.	-2.3952	-3.60228	-2.82767	-2.46716	-2.86494	-3.4264	-2.67799		0.837717	-0.0825941		P54822	Adsl	Adenylosuccinate lyase
n. def.	-0.997072	-1.03748	-1.294	-0.593241	-0.567743	n. def.	-1.50307		0.528555	-0.221501		P55012	Slc12a2	Solute carrier family 12 member 2
0.00118637	0.433039	-0.136608	0.358027	0.575863	0.132851	-0.554707	0.0707245		0.703941	0.107728		P55066	Ncan	Neurocan core protein
-1.29069	0.489796	n. def.	-0.461441	-0.643915	-0.330097	-0.808266	-0.127447		0.908159	0.0566524		P55088	Aqp4	Aquaporin-4
-1.10567	-0.729607	-1.58488	-0.884384	-0.86067	-0.779047	-1.20727	-0.8769		0.513183	-0.145163		P55258;Q9DD03	Rab13;Rab8a	Ras-related protein Rab-13;Ras-related protein Rab-8A
-2.73208	-2.16305	-3.26805	-2.14154	-2.08251	-2.37699	-3.08634	-2.46537		0.836844	-0.0733776		P55302	Lrpap1	Alpha-2-macroglobulin receptor-associated protein
3.51869	3.61048	3.54696	3.82611	3.79375	3.54053	3.5904	3.71219		0.722053	-0.033659		P56135	Atp5j2	ATP synthase subunit f, mitochondrial
-0.372189	0.471857	-0.236975	1.09364	0.569889	0.224962	-1.33665	1.06624		0.867504	0.107973		P56379	Mp68	6.8 kDa mitochondrial proteolipid
1.36341	-1.41199	1.29011	2.07141	2.02085	2.07225	-1.39456	1.92415		0.784613	-0.327436		P56382	Atp5e	ATP synthase subunit epsilon, mitochondrial
4.02402	4.32655	3.68631	4.80958	4.57757	4.7084	3.95786	4.50298		0.467145	-0.225088		P56391	Cox6b1	Cytochrome c oxidase subunit 6B1
1.0589	2.18845	1.90921	2.14755	1.34293	1.90595	1.50747	2.06851		0.714742	0.119812		P56395	Cyb5a	Cytochrome b5
0.810648	1.82987	0.562496	1.39744	1.80774	1.52114	1.21377	1.66394		0.247121	-0.401535		P56399	Usp5	Ubiquitin carboxyl-terminal hydrolase 5
7.22398	8.07115	6.89289	8.08951	8.16099	7.82582	7.27801	7.87759		0.564263	-0.216219		P56480	Atp5b	ATP synthase subunit beta, mitochondrial
2.9454	3.87773	2.56041	3.8341	3.31755	3.52743	3.31278	3.7457		0.63579	-0.171455		P56564;O35544	Slc1a3;Slc1a6	Excitatory amino acid transporter 1;Excitatory amino acid transporter 4
2.08266	2.68703	2.07241	2.65626	2.88975	2.75286	2.30177	2.81766		0.195439	-0.31592		P57746	Atp6v1d	V-type proton ATPase subunit D
-1.58574	-1.60775	-0.799776	-1.72383	-1.37827	-1.60235	-1.78218	-1.68612		0.454527	0.182957		P57759	Erp29	Endoplasmic reticulum resident protein 29
1.01588	1.54879	0.493782	1.43331	1.78531	1.39716	1.00872	1.26785		0.434095	-0.241818		P57780	Actn4	Alpha-actinin-4
0.822836	1.98874	0.0281887	1.82738	1.63368	1.51968	1.14469	1.88191		0.464104	-0.378206		P58252	Eef2	Elongation factor 2
3.34045	4.04932	3.02341	4.08085	4.20405	3.96498	3.52047	3.95652		0.37291	-0.287997		P58281;P58682	Opa1;Tlr8	Dynamin-like 120 kDa protein, form S1;Dynamin-like 120 kDa protein, mitochondrial;Toll-like receptor 8
1.08036	-0.484776	1.15715	0.0395088	-0.278479	-0.121935	-0.167017	0.191458		0.238795	0.542056		P58389	Ppp2r4	Serine/threonine-protein phosphatase 2A activator
-0.59289	0.106863	-0.718323	-0.168051	-0.464363	-0.148905	n. def.	-0.0726261		0.662414	-0.114469		P58404	Strn4	Striatin-4
-0.785103	0.290884	n. def.	0.0938663	1.36538	-0.508114	-1.42134	0.181252		0.961705	-0.0377463		P58771	Tpm1	Tropomyosin alpha-1 chain
-1.3163	-0.721766	n. def.	-0.682964	-0.752279	-0.753036	n. def.	-0.667192		0.426812	-0.18284		P58774	Tpm2	Tropomyosin beta chain
-1.70153	-1.04244	-2.01224	-0.733812	-0.753345	-0.737427	-1.48446	-0.742846		0.248952	-0.442988		P59017	Bcl2l13	Bcl-2-like protein 13
0.0836105	0.493126	-0.481342	0.244579	0.247961	0.456211	0.320803	0.414045		0.242468	-0.274762		P59648	Fxyd7	FXYD domain-containing ion transport regulator 7
1.99916	2.38824	2.24018	1.90749	2.04909	2.27271	1.96299	2.18563		0.905099	0.016161		P59999	Arpc4	Actin-related protein 2/3 complex subunit 4
2.83272	3.73003	2.14548	3.50286	2.86893	3.62763	2.72039	2.8782		0.946172	0.0289841		P60202	Plp1	Myelin proteolipid protein
-0.144129	0.324511	-0.379221	0.174475	0.56872	0.0177937	0.0686722	0.746765		0.188921	-0.356579		P60335	Pcbp1	Poly(rC)-binding protein 1
1.47925	2.19555	-0.107672	1.75175	2.22898	1.75257	1.47046	2.06607		0.338614	-0.549801		P60469	Ppfia3	Liprin-alpha-3
-0.46064	0.0501022	-0.150068	0.0963879	0.200403	-0.108202	-0.108955	0.375847		0.282832	-0.205828		P60487	Pdxp	Pyridoxal phosphate phosphatase
-0.508198	-0.219986	-0.686937	-0.162228	-0.242031	-0.0660915	-0.4865	-0.376974		0.532332	-0.101438		P60521	Gabarapl2	Gamma-aminobutyric acid receptor-associated protein-like 2
1.85496	2.62127	1.42416	2.62422	2.83398	2.34902	2.18482	2.62633		0.308571	-0.367384		P60766;Q8R527;Q9ER71	Cdc42;Rhoj;Rhoq	Cell division control protein 42 homolog;Rho-related GTP-binding protein RhoJ;Rho-related GTP-binding protein RhoQ
4.89297	6.52756	4.56775	6.12322	6.59072	5.91325	5.30331	5.95479		0.474303	-0.412645		P60879;O09044	Snap23;Snap25	Synaptosomal-associated protein 23;Synaptosomal-associated protein 25
0.602161	2.40099	0.276506	2.32695	1.92501	2.45558	0.24626	2.32757		0.671982	-0.336951		P60904	Dnajc5	DnaJ homolog subfamily C member 5
-0.274286	0.00315094	-0.36982	-0.102982	0.0295334	-0.13678	-0.0342178	-0.261221		0.44819	-0.0853128		P61021	Rab5b	Ras-related protein Rab-5B
1.75307	1.87363	1.39831	2.35493	2.12758	2.09978	1.08177	1.6361		0.74205	0.108675		P61027	Rab10	Ras-related protein Rab-10
0.290134	1.1637	0.10144	1.18005	1.23548	1.27149	0.821072	1.87215		0.135397	-0.616218		P61089;Q9CQ37	Ube2n;Ube2t	Ubiquitin-conjugating enzyme E2 N;Ubiquitin-conjugating enzyme E2 T
0.33956	1.15656	-0.521379	0.771488	1.05448	0.409178	0.110992	1.16954		0.592136	-0.249492		P61161	Actr2	Actin-related protein 2
1.14899	1.19737	0.25305	2.08426	1.00099	2.2468	0.794664	1.35902		0.728159	-0.179449		P61164	Actr1a	Alpha-centractin
-1.1448	-0.0146275	-1.05276	-0.438974	0.0481243	-0.579836	n. def.	-0.175037		0.278123	-0.427209		P61202	Cops2	COP9 signalosome complex subunit 2
2.15818	2.67997	1.69015	2.48374	2.5713	2.56345	1.99977	2.50359		0.563734	-0.156517		P61226	Rap2b	Ras-related protein Rap-2b
5.46958	6.25773	5.11054	6.0917	6.25056	6.14132	5.47521	6.04351		0.470766	-0.245263		P61264	Stx1b	Syntaxin-1B
3.12252	3.4626	3.00387	3.04227	3.44258	3.16309	2.94728	3.04561		0.958226	0.0081749		P61294	Rab6b	Ras-related protein Rab-6B
-2.57121	-2.00728	-2.15359	-2.25751	-2.52505	-2.02994	-2.48754	-1.8245		0.888706	-0.0306401		P61329;P70379	Fgf12;Fgf14	Fibroblast growth factor 12;Fibroblast growth factor 14
2.55691	3.17271	2.28075	3.87727	3.50201	3.35324	2.96439	3.68637		0.33545	-0.404592		P61922	Abat	4-aminobutyrate aminotransferase, mitochondrial
-3.7675	-2.61329	-3.50682	-3.44143	-2.67887	-3.29447	n. def.	-3.23012		0.46909	-0.264441		P61979	Hnrnpk	Heterogeneous nuclear ribonucleoprotein K
3.60293	4.35999	3.48162	4.40793	4.66848	4.44391	3.99495	3.74177		0.468968	-0.24916		P61982	Ywhag	14-3-3 protein gamma;14-3-3 protein gamma, N-terminally processed
-2.83554	-1.76412	n. def.	-2.60849	n. def.	-2.42811	-2.3598	-2.27929		0.89328	-0.0469824		P62069;Q9D9M2	Usp12;Usp46	Ubiquitin carboxyl-terminal hydrolase 12;Ubiquitin carboxyl-terminal hydrolase 46
-0.23984	0.365372	-0.367828	0.455294	0.588346	0.256845	0.0261765	0.40593		0.310282	-0.266075		P62073	Timm10	Mitochondrial import inner membrane translocase subunit Tim10
-1.02909	-0.772579	-1.1421	-0.397087	-0.614973	-0.59959	-0.759151	-0.30769		0.21364	-0.264862		P62075	Timm13	Mitochondrial import inner membrane translocase subunit Tim13
0.255148	1.00477	-0.172266	0.663063	0.911903	0.53264	0.689745	0.668674		0.361576	-0.263061		P62137	Ppp1ca	Serine/threonine-protein phosphatase PP1-alpha catalytic subunit
2.10064	2.7092	1.62023	2.85518	2.8314	2.71583	2.23797	2.89614		0.319563	-0.349022		P62141	Ppp1cb	Serine/threonine-protein phosphatase PP1-beta catalytic subunit
-2.30089	-0.419624	n. def.	-1.29325	-0.579517	-0.933815	-1.46738	-0.829599		0.480466	-0.385341		P62192	Psmc1	26S protease regulatory subunit 4
4.8007	6.03668	4.65323	6.08986	5.83275	5.74853	4.91635	5.97199		0.642144	-0.222287		P62259	Ywhae	14-3-3 protein epsilon
-4.06327	-3.02996	n. def.	-2.95016	-2.98501	-3.43911	n. def.	-3.50521		0.927764	-0.0380217		P62270	Rps18	40S ribosomal protein S18
-1.93584	-1.63187	-2.03217	-1.87169	-1.49498	-1.7298	-1.87634	-1.23235		0.134871	-0.284525		P62301	Rps13	40S ribosomal protein S13
-2.68689	-2.39846	-2.51815	-2.43008	-2.76226	-2.07626	-2.4381	-2.16077		0.408849	-0.149053		P62334	Psmc6	26S protease regulatory subunit 10B
0.323515	1.32589	0.464228	1.28283	1.62205	1.02956	0.708214	1.1128		0.439821	-0.26904		P62482	Kcnab2	Voltage-gated potassium channel subunit beta-2
0.715567	1.23949	n. def.	1.27315	1.28983	1.03624	0.824543	1.35881		0.816165	-0.0512862		P62484	Abi2	Abl interactor 2
2.74291	3.3589	2.48571	3.17479	3.20056	3.2373	2.74926	3.19498		0.526208	-0.154949		P62492;P46638;Q9WTL2	Rab11a;Rab11b;Rab25	Ras-related protein Rab-11A;Ras-related protein Rab-11B;Ras-related protein Rab-25
-0.560331	0.826488	0.11499	0.28587	0.746267	0.617613	-0.50625	0.756727		0.591525	-0.236835		P62627	Dynlrb1	Dynein light chain roadblock-type 1
-1.8641	0.939259	-1.65274	0.418568	0.550217	0.0656738	-1.49478	0.4608		0.629586	-0.435233		P62631	Eef1a2	Elongation factor 1-alpha 2
-3.04238	-2.27433	-3.00106	-3.67339	-2.2936	-3.58149	n. def.	-2.33312		0.615865	-0.261721		P62702	Rps4x	40S ribosomal protein S4, X isoform
1.28939	2.06109	1.19646	2.08858	1.70517	2.06018	1.52474	2.3524		0.438605	-0.251742		P62715;P97470	Ppp2cb;Ppp4c	Serine/threonine-protein phosphatase 2A catalytic subunit beta isoform;Serine/threonine-protein phosphatase 4 catalytic subunit
1.92884	3.02076	1.81999	2.7476	2.43551	2.41148	2.13198	2.73743		0.882268	-0.0498018		P62743	Ap2s1	AP-2 complex subunit sigma
1.2431	2.58311	0.302092	2.17945	2.73425	2.09811	1.41824	2.36673		0.35802	-0.577395		P62746	Rhob	Rho-related GTP-binding protein RhoB
-0.814426	0.00548363	-1.32185	-0.249395	-0.830191	-0.301865	-1.46809	0.0300522		0.917915	0.0474772		P62748	Hpcal1	Hippocalcin-like protein 1
2.96594	4.22115	2.45649	4.27675	4.03326	4.01918	3.22813	4.05296		0.505287	-0.353299		P62761	Vsnl1	Visinin-like protein 1
-0.430904	-0.0271187	-0.620441	0.265451	0.138477	0.128119	-0.119608	0.353731		0.188712	-0.328433		P62812;P26048	Gabra1;Gabra2	Gamma-aminobutyric acid receptor subunit alpha-1;Gamma-aminobutyric acid receptor subunit alpha-2
5.00155	5.60762	4.61802	5.6179	5.82031	5.44311	5.19873	5.61968		0.308682	-0.309182		P62814	Atp6v1b2	V-type proton ATPase subunit B, brain isoform
3.06628	3.91335	2.58109	3.86333	3.86115	3.54528	3.0938	3.50464		0.700196	-0.145206		P62821	Rab1A	Ras-related protein Rab-1A
1.8397	2.49973	1.38839	2.43719	2.6593	2.44723	2.13732	2.17962		0.320472	-0.31462		P62823	Rab3c	Ras-related protein Rab-3C
-0.754105	0.215673	-0.500132	-0.0746517	0.415592	-0.0019207	-0.158588	0.229845		0.161831	-0.399536		P62827	Ran	GTP-binding nuclear protein Ran
5.96732	6.65157	5.57823	6.49278	6.56291	6.4376	5.77597	6.24797		0.790239	-0.0836358		P62874	Gnb1	Guanine nucleotide-binding protein G(I)/G(S)/G(T) subunit beta-1
4.38807	5.22115	4.23892	5.07125	5.22861	4.95419	4.54337	4.87258		0.569106	-0.169839		P62880	Gnb2	Guanine nucleotide-binding protein G(I)/G(S)/G(T) subunit beta-2
-0.484264	0.536217	-1.04394	0.190069	0.213409	0.131464	-0.333202	0.321863		0.483782	-0.283862		P62881	Gnb5	Guanine nucleotide-binding protein subunit beta-5
1.08014	2.11654	1.25981	1.67205	1.5828	1.51581	0.712049	1.82987		0.727956	0.122002		P62897	Cycs	Cytochrome c, somatic
0.172413	1.26096	0.298166	1.20078	1.12707	0.964018	0.809097	1.26831		0.350715	-0.309043		P62962	Pfn1	Profilin-1
1.92265	2.6032	1.5122	2.5912	2.41089	2.74383	2.05493	2.72075		0.337921	-0.325287		P62984;P62983;P0CG49;P0CG50	Rps27a;Uba52;Ubb;Ubc	40S ribosomal protein S27a;60S ribosomal protein L40;Polyubiquitin-B;Polyubiquitin-C;Ubiquitin;Ubiquitin-40S ribosomal protein S27a;Ubiquitin-60S ribosomal protein L40;Ubiquitin-related 1;Ubiquitin-related 2
4.2929	4.72941	3.87155	4.73173	4.95192	4.6773	4.45462	4.77622		0.229311	-0.308614		P63001;Q05144	Rac1;Rac2	Ras-related C3 botulinum toxin substrate 1;Ras-related C3 botulinum toxin substrate 2
0.298565	0.708706	0.122425	0.731907	0.583925	0.379217	0.61388	0.809795		0.482218	-0.131304		P63005	Pafah1b1	Platelet-activating factor acetylhydrolase IB subunit alpha
5.03384	5.97587	4.45544	5.91415	5.96158	5.87257	4.99632	5.66313		0.537723	-0.278576		P63011	Rab3a	Ras-related protein Rab-3A
6.08254	7.05004	5.80855	6.73682	7.08239	6.72742	6.25129	6.88614		0.382704	-0.317323		P63017	Hspa8	Heat shock cognate 71 kDa protein
2.81061	1.5465	2.32934	2.27234	2.04995	1.99884	2.80494	2.13082		0.984668	-0.00644112		P63024	Vamp3	Vesicle-associated membrane protein 3
-1.43896	0.0386562	-0.832371	-0.0569363	0.266249	-0.126801	-0.749126	0.127342		0.317753	-0.451819		P63028	Tpt1	Translationally-controlled tumor protein
-2.60822	-1.73226	-2.23028	-2.04349	-1.86546	-1.91672	-2.25096	-1.86522		0.416871	-0.17897		P63034;Q9QX11;O08967	Cyth1;Cyth2;Cyth3	Cytohesin-1;Cytohesin-2;Cytohesin-3
-0.993296	0.457329	-1.318	-0.0941257	-0.253429	-0.0999489	-0.516794	0.230865		0.481758	-0.327196		P63037	Dnaja1	DnaJ homolog subfamily A member 1
4.95359	5.47677	4.42265	5.59669	5.71573	5.36992	5.04098	5.54138		0.3566	-0.304574		P63038	Hspd1	60 kDa heat shock protein, mitochondrial
4.84144	5.26392	4.28175	5.43528	5.56226	5.33032	4.69435	4.95729		0.594685	-0.180456		P63044	Vamp2	Vesicle-associated membrane protein 2
n. def.	-2.91222	-3.06023	-2.21131	-2.3911	n. def.	-2.64952	-2.48021		0.463	-0.220976		P63046	Sult4a1	Sulfotransferase 4A1
-1.32857	-1.05906	-1.51502	-0.614887	-0.126377	-1.29896	-0.959177	-1.75364		0.818387	-0.0948448		P63054	Pcp4	Purkinje cell protein 4
-0.716745	0.036375	-0.98473	-0.00351524	-0.412741	0.0312252	-0.822561	-0.502439		0.976686	0.00947523		P63080;P50571;P63137	Gabrb1;Gabrb2;Gabrb3	Gamma-aminobutyric acid receptor subunit beta-1;Gamma-aminobutyric acid receptor subunit beta-2;Gamma-aminobutyric acid receptor subunit beta-3
2.03761	3.02489	2.04912	2.89076	3.23416	2.81331	2.43378	2.94615		0.298606	-0.356255		P63085	Mapk1	Mitogen-activated protein kinase 1
n. def.	-0.171389	-0.74247	-0.380341	-0.371729	-0.329762	-0.669449	n. def.		0.903512	0.0255801		P63087	Ppp1cc	Serine/threonine-protein phosphatase PP1-gamma catalytic subunit
0.262924	0.873848	-0.2831	0.535975	0.781984	0.338909	0.30089	0.59511		0.581825	-0.156812		P63094;Q6R0H7	Gnas	Guanine nucleotide-binding protein G(s) subunit alpha isoforms short;Guanine nucleotide-binding protein G(s) subunit alpha isoforms XLas
5.06371	6.0297	4.93259	5.9499	5.61739	5.87221	5.29747	6.09039		0.525812	-0.225385		P63101	Ywhaz	14-3-3 protein zeta/delta
0.750145	1.3512	0.930901	1.16503	1.33178	1.21964	0.572334	0.989918		0.925147	0.0209002		P63141	Kcna2	Potassium voltage-gated channel subfamily A member 2
-0.817745	0.605808	-1.48487	0.357201	0.455685	0.281591	-0.363979	0.244156		0.387048	-0.489264		P63168	Dynll1	Dynein light chain 1, cytoplasmic
1.75942	2.38032	n. def.	1.98193	2.04738	1.993	1.28081	2.3453		0.703298	0.123935		P63213	Gng2	Guanine nucleotide-binding protein G(I)/G(S)/G(O) subunit gamma-2
-1.27567	0.111204	-1.24305	-0.0123138	0.145697	0.050148	-0.607161	0.447683		0.211481	-0.614049		P63242;Q8BGY2	Eif5a;Eif5a2	Eukaryotic translation initiation factor 5A-1;Eukaryotic translation initiation factor 5A-2
7.05664	8.99036	6.89168	8.71712	9.03602	8.32201	7.32662	8.56443		0.565196	-0.398321		P63260	Actg1	Actin, cytoplasmic 2;Actin, cytoplasmic 2, N-terminally processed
3.59354	4.23007	3.21098	3.7959	4.14991	3.80675	3.64948	3.88558		0.510864	-0.165308		P63318	Prkcg	Protein kinase C gamma type
0.517307	2.3201	0.224373	1.78254	2.06884	1.50409	0.159576	1.66001		0.83991	-0.137049		P63321;Q9JIW9	Rala;Ralb	Ras-related protein Ral-A;Ras-related protein Ral-B
4.4514	5.08135	4.28077	5.27516	5.22179	4.98367	4.92596	5.15976		0.27511	-0.300623		P63328;P48455	Ppp3ca;Ppp3cc	Serine/threonine-protein phosphatase 2B catalytic subunit alpha isoform;Serine/threonine-protein phosphatase 2B catalytic subunit gamma isoform
3.85125	4.12411	3.53712	4.15496	4.16849	4.13724	3.89577	3.97855		0.447577	-0.128154		P67778	Phb	Prohibitin
-1.39146	-0.805939	-1.88648	-0.59754	-0.596819	-0.947748	-1.21712	-0.785023		0.409677	-0.283676		P67871	Csnk2b	Casein kinase II subunit beta
-1.6798	-1.11328	-1.6449	-1.04449	-1.24619	-0.937742	-1.37469	-0.727444		0.230216	-0.2991		P68037	Ube2l3	Ubiquitin-conjugating enzyme E2 L3
1.06024	4.08399	0.295193	3.13845	3.26582	2.59807	0.115511	3.24338		0.893618	-0.161228		P68134;P68033;P63268;P62737	Acta1;Acta2;Actc1;Actg2	Actin, alpha cardiac muscle 1;Actin, alpha skeletal muscle;Actin, aortic smooth muscle;Actin, gamma-enteric smooth muscle
0.39361	1.35773	0.563053	0.925348	1.25739	0.993826	0.411631	1.1376		0.639358	-0.140177		P68181	Prkacb	cAMP-dependent protein kinase catalytic subunit beta
2.15504	2.97231	1.8317	3.00394	3.02374	2.90438	2.30672	3.24026		0.329249	-0.378029		P68254	Ywhaq	14-3-3 protein theta
4.28185	5.21399	4.11087	4.76832	4.9678	4.82567	4.52415	5.1065		0.382962	-0.262273		P68368	Tuba4a	Tubulin alpha-4A chain
5.24933	5.5177	4.39202	5.3117	5.63253	5.19637	5.07419	5.50604		0.435279	-0.234598		P68369;P05214	Tuba1a;Tuba3a	Tubulin alpha-1A chain;Tubulin alpha-3 chain
6.99295	8.77594	6.50866	8.2827	8.86471	7.9496	7.12923	8.30931		0.536042	-0.423152		P68372	Tubb4b	Tubulin beta-4B chain
1.77954	2.46472	1.29865	2.14723	2.30603	2.07134	1.72571	2.01163		0.715403	-0.106143		P68404	Prkcb	Protein kinase C beta type
2.44934	3.11127	2.37715	3.18657	2.91312	3.0497	2.15522	3.39186		0.784547	-0.0963941		P68510	Ywhah	14-3-3 protein eta
-0.451298	0.321093	-0.274117	0.198978	0.30933	0.267715	-0.14933	0.527153		0.259302	-0.290053		P70168	Kpnb1	Importin subunit beta-1
0.611267	1.75337	-0.0072937	1.83373	1.79075	1.58507	0.994074	1.56244		0.399812	-0.435314		P70175	Dlg3	Disks large homolog 3
1.09567	-0.0514851	0.278839	0.432529	-0.100853	0.585901	0.598915	0.459728		0.862173	0.0529652		P70202	Lxn	Latexin
-0.397919	0.270864	-0.587767	0.100788	0.218246	0.101734	-0.45393	0.0162659		0.638162	-0.124087		P70206	Plxna1	Plexin-A1
2.06398	3.19822	1.86203	3.11622	3.11921	3.01676	2.3901	3.32234		0.355386	-0.401989		P70296	Pebp1	Hippocampal cholinergic neurostimulating peptide;Phosphatidylethanolamine-binding protein 1
n. def.	-2.13685	-3.02904	-2.44739	-1.96533	-2.32868	n. def.	-2.20841		0.260104	-0.370288		P70297	Stam	Signal transducing adapter molecule 1
-2.51687	-1.14003	-2.54173	-1.80841	-1.5929	-1.60181	-2.20563	-1.23725		0.4133	-0.342366		P70336;P70335	Rock1;Rock2	Rho-associated protein kinase 1;Rho-associated protein kinase 2
0.967777	2.15205	1.1152	1.96811	2.63066	1.75739	1.76143	2.14772		0.199012	-0.523516		P70349	Hint1	Histidine triad nucleotide-binding protein 1
-1.13649	-0.430281	-2.19429	-0.580355	-0.272669	-0.581707	-1.42219	-0.500221		0.43906	-0.391158		P70398	Usp9x	Probable ubiquitin carboxyl-terminal hydrolase FAF-X
2.94816	3.87295	2.74923	4.0104	3.8734	3.80828	3.13385	3.92525		0.462075	-0.290011		P70404	Idh3g	Isocitrate dehydrogenase [NAD] subunit gamma 1, mitochondrial
-1.74228	-1.01496	-1.88441	-1.56394	-0.924597	-1.20985	-2.29812	-1.16184		0.686576	-0.152793		P70414	Slc8a1	Sodium/calcium exchanger 1
-3.47509	-3.20377	-3.6219	-3.1141	n. def.	-3.13505	-3.31416	-3.57797		0.951238	-0.0113203		P70429;Q03173	Enah;Evl	Ena/VASP-like protein;Protein enabled homolog
0.870314	2.00647	0.280958	1.75551	2.00137	1.77594	1.20248	1.62407		0.366664	-0.422651		P70441	Slc9a3r1	Na(+)/H(+) exchange regulatory cofactor NHE-RF1
1.99926	2.36732	1.63197	2.20028	2.38979	2.43313	2.19331	2.09429		0.246473	-0.227923		P70704;Q148W0	Atp8a1;Atp8b1	Phospholipid-transporting ATPase IA;Phospholipid-transporting ATPase IC
-0.994143	0.294788	-0.810558	0.0935955	-0.392357	-0.107048	-0.401258	0.0693207		0.683261	-0.146244		P80313	Cct7	T-complex protein 1 subunit eta
1.12069	1.96153	0.667765	1.25831	2.29907	1.43823	0.82745	1.64847		0.485007	-0.301232		P80314	Cct2	T-complex protein 1 subunit beta
-0.164022	0.826031	-0.0866032	0.493912	0.352922	0.478491	-0.240482	0.540331		0.960102	-0.0154862		P80315	Cct4	T-complex protein 1 subunit delta
0.923897	1.57495	0.626753	1.39005	1.74955	1.31327	1.0448	1.29334		0.429294	-0.221328		P80316	Cct5	T-complex protein 1 subunit epsilon
0.652899	1.51134	0.473259	0.974384	1.23114	0.942902	1.1678	0.477379		0.861494	-0.0518346		P80317;Q61390	Cct6a;Cct6b	T-complex protein 1 subunit zeta;T-complex protein 1 subunit zeta-2
1.16392	1.97844	1.36134	1.61737	1.871	1.74896	1.2705	1.89151		0.495963	-0.165224		P80318	Cct3	T-complex protein 1 subunit gamma
-0.505259	0.53017	-0.930304	0.345366	0.553213	0.320652	-0.388754	0.314249		0.430586	-0.339847		P80560	Ptprn2	Receptor-type tyrosine-protein phosphatase N2
-1.61787	-1.23136	-1.55663	-0.951035	-1.23497	-1.92589	-0.679144	-1.72064		0.877982	0.0509348		P83510;P97820	Map4k4;Tnik	Mitogen-activated protein kinase kinase kinase kinase 4;Traf2 and NCK-interacting protein kinase
2.43299	3.05753	1.90496	2.95653	2.61506	2.95638	2.13773	3.25124		0.68532	-0.152096		P84075	Hpca	Neuron-specific calcium-binding protein hippocalcin
1.57713	2.48519	1.67505	2.48148	2.21242	2.25191	1.69923	2.86789		0.577143	-0.203152		P84078;P61205;Q8BSL7;P84084;P61750	Arf1;Arf2;Arf3;Arf4;Arf5	ADP-ribosylation factor 1;ADP-ribosylation factor 2;ADP-ribosylation factor 3;ADP-ribosylation factor 4;ADP-ribosylation factor 5
2.59867	3.57437	2.53587	3.51158	3.57478	3.47772	2.6998	3.53938		0.474414	-0.267799		P84086	Cplx2	Complexin-2
3.99648	4.91096	3.68922	4.74448	4.97395	4.69509	4.25564	4.71935		0.360206	-0.325724		P84091	Ap2m1	AP-2 complex subunit mu
-0.283138	-0.0723038	-0.500786	-0.0394363	-0.137007	-0.151482	-0.065115	-0.464937		0.894206	-0.0192809		P84309;Q91WF3;Q01341	Adcy4;Adcy5;Adcy6	Adenylate cyclase type 4;Adenylate cyclase type 5;Adenylate cyclase type 6
-1.3987	-1.0128	-1.75681	-0.441713	-0.515593	-0.507605	-0.687416	-0.358778		0.0705774	-0.635158		P85094	Isoc2a	Isochorismatase domain-containing protein 2A, mitochondrial
4.4062	5.15057	4.37618	4.93607	5.203	4.91291	4.68904	4.65649		0.544932	-0.148105		P97300	Nptn	Neuroplastin
-0.536055	0.538601	-0.575146	0.612947	0.062767	0.175615	-0.136496	0.603203		0.662735	-0.166185		P97315	Csrp1	Cysteine and glycine-rich protein 1
-0.123577	0.918087	0.103069	0.726048	0.916401	0.64122	0.553919	0.772137		0.271419	-0.315012		P97370	Atp1b3	Sodium/potassium-transporting ATPase subunit beta-3
-1.85957	-0.974121	-2.28394	-1.40748	-0.605261	-1.21602	-1.50003	-1.23871		0.199154	-0.491273		P97390	Vps45	Vacuolar protein sorting-associated protein 45
2.77339	3.92479	2.52939	3.59528	4.02675	3.45527	2.99603	3.80103		0.397575	-0.364058		P97427	Crmp1	Dihydropyrimidinase-related protein 1
0.449543	1.02061	0.0982723	0.878986	1.09549	1.03262	0.471775	0.794838		0.385405	-0.236828		P97441	Slc30a3	Zinc transporter 3
2.94098	3.52952	2.56041	3.75282	3.59723	3.75736	3.10051	3.69094		0.31471	-0.340582		P97450	Atp5j	ATP synthase-coupling factor 6, mitochondrial
-2.74356	-1.84564	n. def.	-2.23615	-1.83112	-2.16149	n. def.	-1.86109		0.312557	-0.323881		P97467	Pam	Peptidyl-alpha-hydroxyglycine alpha-amidating lyase;Peptidyl-glycine alpha-amidating monooxygenase;Peptidylglycine alpha-hydroxylating monooxygenase
-2.69928	-2.14152	n. def.	-2.4664	-2.09777	-2.44037	-2.89141	-1.72173		0.667386	-0.147914		P97772	Grm1	Metabotropic glutamate receptor 1
3.32742	4.09368	3.04195	3.55231	3.96014	3.8042	3.34212	3.46062		0.621847	-0.137928		P97797	Sirpa	Tyrosine-protein phosphatase non-receptor type substrate 1
2.56557	3.0069	2.07156	3.1583	3.14773	3.02446	2.70892	2.89862		0.38668	-0.244349		P97807	Fh	Fumarate hydratase, mitochondrial
-2.4423	-1.57373	n. def.	-1.63438	-1.69812	-1.72512	-1.82314	-1.46914		0.451124	-0.204587		P97823	Lypla1	Acyl-protein thioesterase 1
n. def.	0.159199	-0.546999	-0.204378	0.143202	0.0245686	-0.68391	-0.349705		0.948388	0.0190684		P97952	Scn1b	Sodium channel subunit beta-1
4.58292	5.42626	4.2062	4.85833	5.48772	4.84329	4.5531	5.12382		0.4996	-0.233553		P99024	Tubb5	Tubulin beta-5 chain
n. def.	-0.706989	-2.47628	-1.2802	-0.965631	-1.30123	-1.91166	-1.12499		0.759179	-0.161945		P99026	Psmb4	Proteasome subunit beta type-4
n. def.	-0.416769	-1.21879	-0.403814	-0.585281	-0.394131	-1.28168	-0.493719		0.979381	0.00891304		P99027	Rplp2	60S acidic ribosomal protein P2
1.9137	2.93021	1.57372	2.92725	2.88989	2.54727	2.13236	2.38641		0.704089	-0.152764		P99028	Uqcrh	Cytochrome b-c1 complex subunit 6, mitochondrial
4.42738	4.78022	4.07809	5.23339	5.02895	5.19661	4.84274	5.08979		0.163245	-0.409756		P99029	Prdx5	Peroxiredoxin-5, mitochondrial
0.200787	0.49688	-0.409775	0.678648	0.872507	0.526703	-0.247208	0.738945		0.528669	-0.231102		Q00493	Cpe	Carboxypeptidase E
0.503176	-0.0403481	0.381691	0.0962963	-0.0493259	-0.267925	0.241909	0.16367		0.25615	0.213122		Q01065	Pde1b	Calcium/calmodulin-dependent 3',5'-cyclic nucleotide phosphodiesterase 1B
-0.189594	0.703278	-0.304407	0.33427	1.37817	0.363062	0.127531	0.853756		0.184489	-0.544743		Q01097	Grin2b	Glutamate receptor ionotropic, NMDA 2B
2.01308	3.27969	2.23723	2.99093	3.39967	2.95626	2.52001	3.13624		0.33194	-0.372812		Q01853	Vcp	Transitional endoplasmic reticulum ATPase
2.27071	2.9714	2.24853	2.71587	2.91597	2.7526	2.69583	3.18062		0.15759	-0.334627		Q02053;P31254	Uba1;Uba1y	Ubiquitin-like modifier-activating enzyme 1;Ubiquitin-like modifier-activating enzyme 1 Y
2.71215	2.90516	2.37626	2.9538	3.1552	2.90949	2.78381	2.75214		0.346336	-0.163317		Q02248	Ctnnb1	Catenin beta-1
-0.83489	-0.446831	-1.92399	-0.475546	-0.466196	-0.410654	-0.837234	-0.426775		0.326553	-0.385098		Q03137;Q60629;Q03145;P29319;Q8CBF3;P54763;P54761;P54754;Q61772;Q62413	Epha2;Epha3;Epha4;Epha5;Epha6;Epha7;Ephb1;Ephb2;Ephb3;Ephb4	Ephrin type-A receptor 2;Ephrin type-A receptor 3;Ephrin type-A receptor 4;Ephrin type-A receptor 5;Ephrin type-A receptor 6;Ephrin type-A receptor 7;Ephrin type-B receptor 1;Ephrin type-B receptor 2;Ephrin type-B receptor 3;Ephrin type-B receptor 4
7.29432	8.02142	7.03106	7.99259	8.13732	7.87183	7.42163	7.91843		0.419484	-0.252456		Q03265	Atp5a1	ATP synthase subunit alpha, mitochondrial
0.302565	0.345486	0.420134	0.261045	0.660158	0.231974	-0.0502682	0.17938		0.630654	0.0769963		Q03517	Scg2	Manserin;Secretogranin-2;Secretoneurin
4.98169	6.07202	5.04569	6.08774	6.06377	5.70101	5.41826	6.22548		0.425898	-0.305345		Q04447	Ckb	Creatine kinase B-type
-1.01808	-1.26335	-1.02403	-0.881014	-1.84034	-1.23309	-2.50411	-1.2036		0.0867382	0.648665		Q04758	Pkib	cAMP-dependent protein kinase inhibitor beta
2.35002	2.81507	2.00355	3.31639	3.22239	3.01377	2.65101	3.17237		0.255365	-0.393629		Q05920	Pc	Pyruvate carboxylase, mitochondrial
2.90757	3.30246	2.53205	3.6679	3.56325	3.47033	2.88901	3.18944		0.56559	-0.175512		Q06185	Atp5i	ATP synthase subunit e, mitochondrial
-2.26157	-0.400156	-1.93824	-0.717211	-0.644938	-0.92716	n. def.	-2.02326		0.846653	-0.130845		Q06890	Clu	Clusterin;Clusterin alpha chain;Clusterin beta chain
1.44834	1.8004	1.10065	2.06713	1.82934	1.98533	1.54856	1.67064		0.528465	-0.154336		Q07076	Anxa7	Annexin A7
-0.143255	0.552338	0.162033	0.871384	0.830915	0.72863	0.640562	0.860573		0.125729	-0.404545		Q08331;P12658	Calb1;Calb2	Calbindin;Calretinin
-0.224836	0.0277157	-0.837048	0.233988	-0.0618496	0.0876026	-0.607864	-0.134209		0.942023	-0.0209651		Q08460	Kcnma1	Calcium-activated potassium channel subunit alpha-1
-1.44311	-0.579819	n. def.	-1.29898	-0.940483	-1.13635	-2.2062	-1.10283		0.584281	0.239164		Q0KL02;Q9CWR0	Arhgef25;Trio	Rho guanine nucleotide exchange factor 25;Triple functional domain protein
-1.57287	-1.8568	-1.44778	-0.577337	-1.32951	-0.908571	-1.93584	-1.01535		0.859637	-0.0663753		Q0PHV7	Dact3	Dapper homolog 3
0.478378	0.728003	-0.0133018	0.552725	0.696785	0.46225	0.630444	0.497952		0.451246	-0.135406		Q0VBF8		Protein stum homolog
0.341768	0.795692	0.00925446	0.554428	1.14911	0.716997	0.601572	0.65229		0.139999	-0.354706		Q0VGU4	Vgf
1.32487	2.43336	1.28252	2.25632	2.38702	2.10475	2.00162	2.36116		0.26592	-0.389366		Q11011	Npepps	Puromycin-sensitive aminopeptidase
-0.240414	0.481802	-0.401125	0.344078	0.432943	0.269716	-0.029829	0.405025		0.38925	-0.223379		Q14BI2;Q68EF4	Grm2;Grm4	Metabotropic glutamate receptor 2;Metabotropic glutamate receptor 4
-0.467098	1.2183	-0.586222	-0.0508461	0.849909	0.240992	0.148119	0.787916		0.32987	-0.4782		Q2M3X8;Q501J7	Phactr1;Phactr4	Phosphatase and actin regulator 1;Phosphatase and actin regulator 4
0.0634422	0.994186	-0.48818	0.875635	1.01414	0.42223	0.152523	0.838375		0.563355	-0.245547		Q2PFD7	Psd3	PH and SEC7 domain-containing protein 3
-1.39371	-1.29481	-1.56508	-1.16896	-0.961628	-1.00803	-1.87695	-1.26383		0.742246	-0.078032		Q3TC33	Ccdc127	Coiled-coil domain-containing protein 127
-0.0357399	0.457329	-0.440502	1.1024	0.915049	1.05707	-0.163906	0.894434		0.389076	-0.40479		Q3TC72	Fahd2	Fumarylacetoacetate hydrolase domain-containing protein 2A
0.263481	0.403107	-0.291384	0.423954	0.41781	0.734062	0.528183	0.645119		0.0798325	-0.381504		Q3TDK6	Rogdi	Protein rogdi homolog
n. def.	-3.31928	-4.0165	-3.68646	-3.39759	n. def.	-3.96949	-3.36197		0.746029	-0.0977313		Q3TES0	Iqsec3	IQ motif and SEC7 domain-containing protein 3
-1.22583	-0.25964	-1.83732	-0.315954	-0.205774	-0.29254	-0.400213	-0.330803		0.16633	-0.602355		Q3THE2	Myl12b	Myosin regulatory light chain 12B
-0.945314	0.551504	-1.30295	0.552921	0.331249	-0.467545	-1.34305	-0.976662		0.609569	0.328043		Q3TTY5	Krt2	Keratin, type II cytoskeletal 2 epidermal
4.03716	4.81657	3.54401	4.81516	4.68691	4.8942	3.92185	4.64909		0.55727	-0.234788		Q3TXX4;Q8BFU8;Q61983;Q5SZA1	Slc17a1;Slc17a2;Slc17a7;Slc17a8	Sodium-dependent phosphate transport protein 1;Sodium-dependent phosphate transport protein 3;Vesicular glutamate transporter 1;Vesicular glutamate transporter 3
-1.54751	-3.17205	n. def.	-2.59873	-2.91294	-2.48496	-2.06762	-2.24036		0.978291	-0.0129635		Q3TZ89	Sec31b	Protein transport protein Sec31B
-1.85266	-0.774927	-1.75274	-0.727779	-0.0389004	-0.757256	-1.1027	-0.493458		0.122641	-0.678949		Q3UGR5	Hdhd2	Haloacid dehalogenase-like hydrolase domain-containing protein 2
n. def.	-2.06944	-2.66916	-2.28659	-2.11908	-2.0283	-2.20932	-2.0121		0.171215	-0.249532		Q3UH60	Dip2b	Disco-interacting protein 2 homolog B
-0.341736	-0.0727329	n. def.	0.511019	-0.192991	0.458422	-0.264477	0.314545		0.882413	-0.0466913		Q3UHB1	Nt5dc3	5'-nucleotidase domain-containing protein 3
-1.6577	-1.41848	-1.49898	-1.88829	-1.51448	-1.62983	-1.68567	-1.39279		0.639951	-0.0601721		Q3UHB8	Ccdc177	Coiled-coil domain-containing protein 177
-0.517918	-0.913368	-1.4558	-1.80421	-0.877007	-1.48909	-2.11278	-1.12551		0.581131	0.228275		Q3UHD9	Agap2	Arf-GAP with GTPase, ANK repeat and PH domain-containing protein 2
1.25718	2.40687	0.538267	2.0901	2.01293	1.94564	1.57918	2.20119		0.443833	-0.361629		Q3UHJ0;Q91Z96	Aak1;Bmp2k	AP2-associated protein kinase 1;BMP-2-inducible protein kinase
2.36048	3.40382	1.9155	2.99202	2.96767	3.3021	2.39173	3.02333		0.531314	-0.253256		Q3UHL1	Camkv	CaM kinase-like vesicle-associated protein
1.02493	1.47914	0.78471	1.55394	1.62754	1.79911	0.987761	1.38304		0.384561	-0.238685		Q3UIU2	Ndufb6	NADH dehydrogenase [ubiquinone] 1 beta subcomplex subunit 6
-1.06299	-0.596308	n. def.	-1.04577	-0.689039	-1.21897	-1.06491	-0.53599		0.918571	-0.0244643		Q3UJU9	Rmdn3	Regulator of microtubule dynamics protein 3
0.33238	1.03682	0.1262	0.93363	0.932652	0.738297	0.658873	1.19762		0.320153	-0.274602		Q3ULJ0	Gpd1l	Glycerol-3-phosphate dehydrogenase 1-like protein
-0.337811	-0.0307541	-0.411757	0.0556068	-0.124928	0.0221081	-0.141731	0.362932		0.244821	-0.210774		Q3UM45	Ppp1r7	Protein phosphatase 1 regulatory subunit 7
0.540907	0.898733	0.570621	0.838095	0.830284	0.596687	0.600964	0.683155		0.757948	0.0343165		Q3UMR5	Mcu	Calcium uniporter protein, mitochondrial
0.97048	1.54757	-0.487459	0.96604	1.85288	1.44887	0.67008	1.38727		0.28138	-0.590617		Q3UNH4	Gprin1	G protein-regulated inducer of neurite outgrowth 1
-1.72663	-2.02184	n. def.	-1.59434	-1.38719	-2.05314	-1.69719	-1.55285		0.608271	-0.108347		Q3UTJ2	Sorbs2	Sorbin and SH3 domain-containing protein 2
-2.28735	-0.980795	n. def.	-1.14205	-0.86195	-0.942694	-1.43736	-1.1089		0.355482	-0.382338		Q3UUG6	Tbc1d24	TBC1 domain family member 24
n. def.	-0.982321	-2.46423	-0.381844	-0.678392	-0.497864	-1.33081	-0.626144		0.421247	-0.492829		Q3UUI3	Them4	Acyl-coenzyme A thioesterase THEM4
-1.4976	0.764402	-2.99934	0.48205	0.936871	0.421698	-0.546581	0.293795		0.289532	-1.08907		Q3UVX5;REV__P0DM65	Grm5	Metabotropic glutamate receptor 5
-0.899899	0.229715	n. def.	-0.277796	-0.0195179	0.0827217	-0.949579	0.061039		0.79574	-0.109659		Q3UYC0	Ppm1h	Protein phosphatase 1H
n. def.	-2.68013	-2.04859	-2.17724	-2.21354	-1.84793	n. def.	-2.04063		0.289641	-0.267953		Q3V0I2	Prr7	Proline-rich protein 7
-1.01513	0.215237	-0.930403	0.555279	0.292168	0.170784	-1.74339	0.126751		0.993507	-0.00533247		Q3V3R1	Mthfd1l	Monofunctional C1-tetrahydrofolate synthase, mitochondrial
1.27993	2.02579	0.732956	1.77247	2.16064	1.68548	1.40755	1.94246		0.332647	-0.346246		Q4ACU6	Shank3	SH3 and multiple ankyrin repeat domains protein 3
1.22208	2.29275	1.72821	2.05364	2.20816	2.13915	1.85568	2.53892		0.230608	-0.361305		Q4KMM3	Oxr1	Oxidation resistance protein 1
-0.176134	0.338018	-0.432499	0.273748	0.783825	0.495628	-0.857315	0.0936222		0.761	-0.128157		Q4KUS2;Q9Z1N9;Q8K0T7	Unc13a;Unc13b;Unc13c	Protein unc-13 homolog A;Protein unc-13 homolog B;Protein unc-13 homolog C
0.530714	0.767813	0.306423	1.21634	0.829882	1.17051	0.239563	1.06294		0.68722	-0.120399		Q4VAE3	Tmem65	Transmembrane protein 65
-1.02809	-1.98339	-1.68773	-2.46486	-2.30773	-1.28638	-0.94754	-1.96733		0.71774	-0.163771		Q505D7	Opa3	Optic atrophy 3 protein homolog
n. def.	-0.386923	-0.570938	-1.12824	-0.542173	-0.327406	-1.3742	-0.797543		0.849923	0.0649632		Q56A07	Scn2b	Sodium channel subunit beta-2
-0.933187	-0.255018	n. def.	-0.341072	-0.577702	-0.639091	-0.868124	-0.605383		0.441529	0.162816		Q5DQR4	Stxbp5l	Syntaxin-binding protein 5-like
-0.0207329	0.917549	0.391762	0.546482	0.868486	0.417225	0.0476761	0.398888		0.923591	0.0256963		Q5DTL9	Slc4a10	Sodium-driven chloride bicarbonate exchanger
0.386789	0.702339	-1.95879	0.979856	0.729488	0.773928	0.15638	1.09879		0.381392	-0.662098		Q5DTY9	Kctd16	BTB/POZ domain-containing protein KCTD16
0.23715	-0.236317	-0.245485	0.418711	0.0352249	0.303608	-0.0229683	0.629654		0.424076	-0.192865		Q5DU14	Myo16	Unconventional myosin-XVI
-1.29707	-0.330681	-1.11992	0.147552	0.368273	-0.421017	-0.863911	-0.0351238		0.374172	-0.412085		Q5DU25	Iqsec2	IQ motif and SEC7 domain-containing protein 2
-3.08788	-3.50321	-3.31923	-2.90056	-2.71295	-3.28782	-3.03148	-2.45943		0.191386	-0.3298		Q5F2E8	Taok1	Serine/threonine-protein kinase TAO1
1.22542	2.02757	1.01257	2.02365	1.66911	2.05336	1.35016	2.15829		0.49427	-0.235428		Q5FWK3	Arhgap1	Rho GTPase-activating protein 1
-2.44856	-2.03458	n. def.	-1.946	-1.97795	-2.31405	n. def.	-2.19366		0.92316	0.0188363		Q5H8C4	Vps13a	Vacuolar protein sorting-associated protein 13A
1.24022	1.29051	0.972012	1.81721	1.57394	1.63755	1.24901	1.85483		0.294563	-0.248847		Q5M8N0	Cnrip1	CB1 cannabinoid receptor-interacting protein 1
-0.98016	-0.158043	-1.13136	-0.220423	-0.100853	-0.00684547	-0.865595	-0.0738869		0.30737	-0.360701		Q5ND29	Rilp	Rab-interacting lysosomal protein
1.70991	2.67981	1.69697	2.43582	2.55158	2.36136	2.00063	2.3071		0.550947	-0.174538		Q5SQX6;Q7TMB8	Cyfip1;Cyfip2	Cytoplasmic FMR1-interacting protein 1;Cytoplasmic FMR1-interacting protein 2
-1.26321	0.623486	-1.04967	0.271042	0.77639	0.336649	-0.0716248	0.465748		0.195589	-0.731379		Q5SRX1	Tom1l2	TOM1-like protein 2
-3.16013	-1.93138	n. def.	-2.98598	-1.68224	-2.91834	-3.50941	-2.74369		0.971297	0.0209238		Q5SSM3	Arhgap44	Rho GTPase-activating protein 44
0.194529	-0.0564499	0.238564	0.315382	-0.779192	0.361881	0.343204	0.461536		0.810572	0.0761485		Q5SXY1	Specc1	Cytospin-B
-0.44665	-0.0853081	n. def.	0.204998	0.135227	-0.100237	-0.663788	-0.171089		0.734456	0.0909851		Q5U458	Dnajc11	DnaJ homolog subfamily C member 11
n. def.	0.641798	-0.222202	0.265532	0.272772	0.357637	-0.105684	n. def.		0.861664	0.0534674		Q5U5Q9	Uimc1	BRCA1-A complex subunit RAP80
3.85214	4.41645	3.74387	4.57291	4.59833	4.53785	4.14218	4.36344		0.292607	-0.264107		Q60597	Ogdh	2-oxoglutarate dehydrogenase, mitochondrial
-0.130285	1.38647	0.166576	1.49053	1.03876	1.56136	0.297886	1.29458		0.543019	-0.319827		Q60598	Cttn	Src substrate cortactin
0.842606	1.63172	0.442898	1.57749	1.56109	1.64614	0.752283	1.35099		0.584291	-0.203946		Q60605;Q8CI43	Myl6;Myl6b	Myosin light chain 6B;Myosin light polypeptide 6
2.23847	2.89507	2.09991	2.51584	2.92285	2.48817	2.28399	2.0333		0.984397	0.00524378		Q60625	Icam5	Intercellular adhesion molecule 5
1.60814	2.26886	0.902351	2.15907	2.35278	2.00921	1.44423	2.09343		0.536594	-0.240305		Q60634	Flot2	Flotillin-2
-3.431	-1.96786	n. def.	-2.41477	-2.34492	-3.11179	n. def.	-2.43595		0.960186	0.0263398		Q60673	Ptprn	Receptor-type tyrosine-protein phosphatase-like N
-1.58415	-1.00814	-1.43911	-0.836422	-0.813494	-0.948076	-0.953028	-0.736797		0.102638	-0.354106		Q60692	Psmb6	Proteasome subunit beta type-6
-3.61576	-2.37157	-3.99036	n. def.	-2.77199	-2.78104	-3.47412	-3.03409		0.523696	-0.310588		Q60714	Slc27a1	Long-chain fatty acid transport protein 1
0.516756	1.71609	0.633432	1.74516	1.9072	1.51444	1.05138	1.35005		0.454722	-0.302905		Q60737	Csnk2a1	Casein kinase II subunit alpha
-2.66255	-2.53884	n. def.	-1.82631	-2.75776	-2.00031	-2.53896	-2.05477		0.988664	-0.0046134		Q60759	Gcdh	Glutaryl-CoA dehydrogenase, mitochondrial
-5.2856	-1.0988	-5.22199	-2.22186	-3.21411	-2.34674	n. def.	-4.59177		0.959674	-0.0728574		Q60771	Cldn11	Claudin-11
-3.02	-1.54708	-2.8564	-2.05988	-1.45941	-2.11005	-2.78057	-2.31554		0.659352	-0.204448		Q60780	Gas7	Growth arrest-specific protein 7
-2.29342	-1.56594	n. def.	-1.51686	-1.58672	-1.8001	-1.70204	-1.58644		0.597453	-0.123247		Q60829	Ppp1r1b	Protein phosphatase 1 regulatory subunit 1B
-0.845669	1.80786	-1.00657	1.53829	1.88564	1.27116	0.569757	1.04107		0.346408	-0.818427		Q60864	Stip1	Stress-induced-phosphoprotein 1
-1.99985	-1.59823	-2.32183	-1.77203	-0.915535	-1.8039	-1.48149	-2.27853		0.388499	-0.303118		Q60870	Reep5	Receptor expression-enhancing protein 5
-0.725769	-0.209595	-0.754826	-0.366264	-0.473551	-0.377216	-0.795601	-0.162811		0.753729	-0.0618186		Q60902	Eps15l1	Epidermal growth factor receptor substrate 15-like 1
5.75841	6.0436	5.14425	6.35271	6.35867	6.34199	5.8284	6.20314		0.255765	-0.358309		Q60930	Vdac2	Voltage-dependent anion-selective channel protein 2
3.59435	4.14088	3.25393	4.10905	3.99098	4.05583	3.27569	3.85712		0.944092	-0.0203495		Q60931	Vdac3	Voltage-dependent anion-selective channel protein 3
7.02183	7.45157	6.59711	7.7114	7.71991	7.44222	7.1173	7.39676		0.446099	-0.223571		Q60932	Vdac1	Voltage-dependent anion-selective channel protein 1
-1.23082	0.243362	n. def.	0.366108	0.139589	0.0891991	-0.368662	0.372005		0.594584	-0.265149		Q61016	Gng7	Guanine nucleotide-binding protein G(I)/G(S)/G(O) subunit gamma-7
-2.95872	-2.59202	n. def.	-2.19677	-2.07208	-2.24449	-3.01377	-2.53995		0.722216	-0.114937		Q61102	Abcb7	ATP-binding cassette sub-family B member 7, mitochondrial
-0.568876	-0.079813	-1.27954	-0.506771	-0.504625	-0.396009	-0.590755	-0.689121		0.812249	-0.0636215		Q61137	Astn1	Astrotactin-1
0.45359	0.468845	0.353874	0.90654	0.548054	0.7103	0.390978	0.895029		0.600943	-0.0903778		Q61151;Q6PD28	Ppp2r5b;Ppp2r5e	Serine/threonine-protein phosphatase 2A 56 kDa regulatory subunit epsilon isoform
-1.44874	0.0198078	-2.17477	-0.618219	-0.00714874	-0.585453	-1.34521	-0.160234		0.38372	-0.530967		Q61166	Mapre1	Microtubule-associated protein RP/EB family member 1
3.01476	3.55701	2.67556	3.6957	3.90687	3.47274	3.28622	3.70373		0.239836	-0.356633		Q61171	Prdx2	Peroxiredoxin-2
n. def.	-2.94868	-3.33539	-2.93684	-3.4393	-2.92979	-2.9306	-2.91955		0.923763	-0.0188249		Q61205	Pafah1b3	Platelet-activating factor acetylhydrolase IB subunit gamma
1.72638	2.79639	1.1903	2.48912	2.38458	2.2558	1.5714	2.30857		0.85262	-0.0795383		Q61207	Psap	Prosaposin
-1.03331	-1.20211	n. def.	-0.59063	-0.149525	-0.916958	-1.2266	-1.07381		0.7677	-0.100293		Q61290;P97445	Cacna1a;Cacna1e	Voltage-dependent P/Q-type calcium channel subunit alpha-1A;Voltage-dependent R-type calcium channel subunit alpha-1E
1.4379	2.90869	1.35154	2.62799	3.13045	2.79593	2.272	2.91948		0.164348	-0.697937		Q61301	Ctnna2	Catenin alpha-2
1.8636	2.56828	1.63167	2.62119	2.67797	2.36442	2.0818	2.79021		0.339425	-0.307413		Q61316	Hspa4	Heat shock 70 kDa protein 4
-0.650908	0.365055	-0.851358	0.531458	0.086237	0.206972	-0.63838	0.431168		0.694657	-0.172937		Q61327	Slc6a3	Sodium-dependent dopamine transporter
2.14366	2.35884	1.32907	2.34843	2.6844	2.32896	2.09815	2.15003		0.367428	-0.270383		Q61411;P08556;P32883	Hras;Kras;Nras	GTPase HRas;GTPase HRas, N-terminally processed;GTPase KRas;GTPase KRas, N-terminally processed;GTPase NRas
-2.53918	-1.84363	-1.98081	-1.043	-2.21217	-2.20241	-1.34688	-0.941401		0.705054	-0.175937		Q61425	Hadh	Hydroxyacyl-coenzyme A dehydrogenase, mitochondrial
2.44723	2.83387	1.46925	2.73281	3.05995	2.75154	2.42212	2.22678		0.524398	-0.244307		Q61490	Alcam	CD166 antigen
-0.0985546	0.892496	-0.593653	0.348164	0.464222	-0.223984	0.454384	0.419775		0.706768	-0.141486		Q61543	Glg1	Golgi apparatus protein 1
3.1165	4.34895	3.42901	4.1057	4.16069	3.93447	3.55144	4.32584		0.492344	-0.243069		Q61548	Snap91	Clathrin coat assembly protein AP180
2.22435	2.94627	2.08107	2.95926	2.9285	2.95891	2.78745	3.26961		0.138872	-0.43338		Q61553	Fscn1	Fascin
1.35314	2.45692	1.28428	2.64018	2.69147	2.6774	2.03255	2.62327		0.193326	-0.572539		Q61598	Gdi2	Rab GDP dissociation inhibitor beta
2.99446	3.79489	2.98079	4.05892	3.88893	3.77814	3.54331	4.2538		0.24015	-0.408779		Q61644	Pacsin1	Protein kinase C and casein kinase substrate in neurons protein 1
0.446779	1.68589	-1.77949	1.66552	1.82023	1.2771	0.0607147	1.76356		0.456177	-0.725725		Q61699	Hsph1	Heat shock protein 105 kDa
n. def.	0.625862	-1.53552	0.0692368	0.237692	-0.581572	-2.03754	-0.00364494		0.712868	0.316125		Q61735	Cd47	Leukocyte surface antigen CD47
0.752602	1.31452	0.736294	1.21646	1.2294	1.28031	1.05736	1.40158		0.207067	-0.237188		Q61753	Phgdh	D-3-phosphoglycerate dehydrogenase
-2.21956	0.876179	-0.373413	-0.429487	1.32094	0.608624	-1.78958	-0.349236		0.61984	-0.484257		Q61792	Lasp1	LIM and SH3 domain protein 1
2.22617	2.87551	2.01288	2.53637	2.83069	2.41743	1.98486	2.68508		0.808963	-0.0667787		Q61879	Myh10	Myosin-10
0.00452423	0.487112	-1.20485	0.484045	0.175932	0.352402	0.1546	-0.339174		0.747979	-0.143232		Q61885	Mog	Myelin-oligodendrocyte glycoprotein
-3.33436	-0.82967	-1.69827	-3.67131	-3.53502	-5.21385	-4.02916	n. def.		0.0914177	1.87594		Q61941	Nnt	NAD(P) transhydrogenase, mitochondrial
-2.56159	-1.66298	n. def.	-1.7935	-1.95706	-1.84129	-2.35382	-1.45963		0.760447	-0.103074		Q61990;P57722	Pcbp2;Pcbp3	Poly(rC)-binding protein 2;Poly(rC)-binding protein 3
-0.670616	0.839457	-0.467197	0.427032	0.583925	0.208132	-0.800423	0.715675		0.780762	-0.144659		Q62048	Pea15	Astrocytic phosphoprotein PEA-15
n. def.	-1.17002	-0.85368	-1.28577	-1.28715	-1.47462	n. def.	-1.13077		0.298898	0.194362		Q62059	Vcan	Versican core protein
4.19018	5.02951	3.85067	5.26752	5.36473	5.1988	4.56403	5.01629		0.277589	-0.451495		Q62108	Dlg4	Disks large homolog 4
-0.536407	0.619385	-0.807316	0.903818	1.1624	0.625101	0.320803	1.06391		0.158625	-0.748183		Q62188	Dpysl3	Dihydropyrimidinase-related protein 3
6.09718	6.92707	5.78067	6.61211	6.82772	6.46666	6.04082	6.57983		0.696953	-0.124501		Q62261;P15508	Sptb;Sptbn1	Spectrin beta chain, erythrocytic;Spectrin beta chain, non-erythrocytic 1
4.60338	5.40093	3.97521	5.47574	5.48752	5.40583	4.52879	5.25983		0.490747	-0.306674		Q62277	Syp	Synaptophysin
-0.0783157	0.212868	-0.558691	0.000143051	-0.10854	-0.172157	0.0855751	0.177019		0.59784	-0.101473		Q62393	Tpd52	Tumor protein D52
-2.03264	0.156555	-2.52912	-0.171297	0.543085	-0.505703	-1.55035	-0.362209		0.427278	-0.675332		Q62418	Dbnl	Drebrin-like protein
-1.37638	-2.14053	-3.12032	-1.50303	-1.76958	-1.47393	-1.24511	-1.85305		0.327901	-0.449646		Q62419	Sh3gl1	Endophilin-A2
3.73234	4.5834	3.32493	4.57472	4.51717	4.47278	3.66221	4.73265		0.484523	-0.292356		Q62420	Sh3gl2	Endophilin-A1
-1.93498	-1.23474	-2.11218	-0.681591	-0.733242	-0.795969	-1.33917	-0.780962		0.158452	-0.578535		Q62421	Sh3gl3	Endophilin-A3
3.83396	4.22361	3.39305	4.25132	4.25426	4.34184	3.88244	4.19483		0.321643	-0.24286		Q62425	Ndufa4	Cytochrome c oxidase subunit NDUFA4
-0.572489	-0.211714	n. def.	0.0282364	-0.224623	-0.120478	-0.823496	-0.593653		0.471119	0.188574		Q62442	Vamp1	Vesicle-associated membrane protein 1
0.685858	1.49414	0.410995	0.978977	1.38819	1.43408	0.400015	0.90884		0.690003	-0.140289		Q62443	Nptx1	Neuronal pentraxin-1
0.43922	0.98172	0.41316	1.16451	1.0408	0.944109	0.674929	0.962702		0.478663	-0.155981		Q62465	Vat1	Synaptic vesicle membrane protein VAT-1 homolog
0.832293	0.680092	0.388229	1.58754	1.64126	0.954374	0.914112	1.73762		0.239286	-0.439804		Q63810	Ppp3r1	Calcineurin subunit B type 1
-1.23525	-1.25005	-0.741264	-1.17787	-1.09181	-1.17647	-1.22812	-1.04409		0.799085	0.0340123		Q63844	Mapk3	Mitogen-activated protein kinase 3
1.25449	1.71572	0.946089	1.62724	1.50282	1.59273	1.43307	1.64146		0.425841	-0.156633		Q63912	Omg	Oligodendrocyte-myelin glycoprotein
0.098341	0.648565	-0.13706	0.892776	0.874737	0.343281	0.213142	0.622547		0.6406	-0.137771		Q640R3	Hepacam	Hepatocyte cell adhesion molecule
-1.79457	-0.945364	n. def.	-1.00571	-1.01871	-0.889622	-1.33322	-0.2442		0.336191	-0.37711		Q64105	Spr	Sepiapterin reductase
0.754477	1.32276	-0.173946	1.34824	1.46426	1.40075	0.981922	1.47111		0.217534	-0.516628		Q64133	Maoa	Amine oxidase [flavin-containing] A
5.0281	6.00073	5.0012	6.07082	6.03541	5.98446	5.41382	6.25341		0.29443	-0.396563		Q64332	Syn2	Synapsin-2
4.50349	5.07463	4.22911	5.40026	5.36434	5.22821	4.78463	5.11264		0.316567	-0.320582		Q64433	Hspe1	10 kDa heat shock protein, mitochondrial
-2.16637	-1.43025	-2.50753	-1.78901	-1.67459	-1.64176	n. def.	-1.77707		0.366908	-0.27548		Q64444	Ca4	Carbonic anhydrase 4
-0.708176	-0.0263939	-0.622974	-0.141926	0.0838299	-0.186007	0.0228634	-0.962799		0.711914	-0.114339		Q64487;A2A8L5	Ptprd;Ptprf	Receptor-type tyrosine-protein phosphatase delta;Receptor-type tyrosine-protein phosphatase F
-0.681791	-0.0505352	-1.46343	0.0619774	-0.118261	-0.340122	-0.578968	-0.0238361		0.497866	-0.268149		Q64516;Q9WU65	Gk;Gk2	Glycerol kinase;Glycerol kinase 2
4.28606	4.64786	3.97001	4.79635	4.98477	4.69671	4.35619	4.52091		0.385416	-0.214575		Q64521	Gpd2	Glycerol-3-phosphate dehydrogenase, mitochondrial
-3.08948	-2.4668	-2.64034	-2.77861	-2.53189	-2.86201	-2.35916	-2.19632		0.234335	-0.256464		Q64674	Srm	Spermidine synthase
-2.26689	-1.99344	-3.29697	-1.73769	-1.68657	-2.0259	-2.39584	-2.21494		0.540047	-0.242935		Q68ED2	Grm7	Metabotropic glutamate receptor 7
-0.825483	-1.42615	-1.20142	-0.783419	-0.81039	-0.843885	-1.21501	-0.991426		0.619802	-0.0939384		Q68EF6	Begain	Brain-enriched guanylate kinase-associated protein
7.15687	8.05563	6.96332	7.73371	7.83816	7.78628	7.09694	7.82799		0.625008	-0.159961		Q68FD5	Cltc	Clathrin heavy chain 1
n. def.	-1.95092	-2.651	-2.14426	-1.99052	-2.20566	-2.28902	-2.18132		0.68355	-0.0820961		Q68FD9	Kiaa1549	UPF0606 protein KIAA1549
1.57315	2.03238	0.486717	1.42682	1.3871	1.7487	1.13028	1.74948		0.740525	-0.124124		Q68FF6;Q9JLQ2	Git1;Git2	ARF GTPase-activating protein GIT1;ARF GTPase-activating protein GIT2
-1.24128	-1.08253	-1.63468	-0.38674	-0.895145	-0.855391	-1.06532	-0.743324		0.492428	-0.19651		Q68FH0	Pkp4	Plakophilin-4
-1.79689	-1.32741	-1.47683	-1.50929	-1.27092	-1.57629	-2.03223	-1.57097		0.662347	0.0849991		Q68FL4	Ahcyl2	Putative adenosylhomocysteinase 3
-0.89006	-0.535839	-0.983711	-0.537149	-0.967407	-0.570259	-0.82221	-0.75695		0.776571	0.0425167		Q6GQS1	Slc25a23	Calcium-binding mitochondrial carrier protein SCaMC-3
0.770786	-0.206421	-1.22635	1.61719	0.106962	-0.197123	0.409742	-0.433979		0.691091	0.2674		Q6IFX2	Krt42	Keratin, type I cytoskeletal 42
1.68633	2.81083	1.502	2.63226	2.42787	2.65829	2.09852	2.64915		0.429365	-0.300605		Q6IRU5	Cltb	Clathrin light chain B
0.73539	0.354427	-0.110779	0.581865	-0.306116	-0.212662	0.263857	-0.54376		0.0566678	0.589896		Q6NXH9;Q9DCV7;Q9Z2T6	Krt7;Krt73;Krt85	Keratin, type II cuticular Hb5;Keratin, type II cytoskeletal 7;Keratin, type II cytoskeletal 73
1.79258	2.30958	1.48258	2.10866	1.92086	2.03162	1.48042	2.09005		0.857846	0.042613		Q6NXK7	Dpp10	Inactive dipeptidyl peptidase 10
-0.830883	-0.028883	-0.143351	-0.0579376	-0.206362	-0.123878	-0.360075	0.183851		0.555101	-0.138648		Q6NZL0;E1U8D0;Q3UHU5	Mtcl1;Soga1;Soga3	C-terminal 80 kDa form;Microtubule cross-linking factor 1;N-terminal form;Protein SOGA1;Protein SOGA3
0.547163	0.997046	0.626188	0.913195	0.918348	0.849411	0.64863	1.0953		0.481879	-0.107026		Q6P1F6;Q925E7;Q6ZWR4;Q8BG02	Ppp2r2a;Ppp2r2b;Ppp2r2c;Ppp2r2d	Serine/threonine-protein phosphatase 2A 55 kDa regulatory subunit B alpha isoform;Serine/threonine-protein phosphatase 2A 55 kDa regulatory subunit B beta isoform;Serine/threonine-protein phosphatase 2A 55 kDa regulatory subunit B delta isoform;Serine/threonine-protein phosphatase 2A 55 kDa regulatory subunit B gamma isoform
-2.79126	-2.38379	n. def.	-2.34608	-2.49164	-2.98351	n. def.	-2.20832		0.849584	0.0541204		Q6P4S6	Sik3	Serine/threonine-protein kinase SIK3
n. def.	-1.2787	-2.50393	-1.68953	-1.63374	-2.03909	-2.62076	-1.07988		0.970006	0.019314		Q6P5F6	Slc39a10	Zinc transporter ZIP10
-0.448639	0.636965	-1.23576	0.450939	0.912771	0.338697	-0.365934	0.551317		0.357153	-0.508337		Q6P9K8	Caskin1	Caskin-1
-0.518614	0.810738	-0.30168	0.164984	0.663385	0.48086	-0.86043	0.340616		0.804652	-0.117251		Q6P9K9;Q8C985	Nrxn3	Neurexin-3;Neurexin-3-beta;Neurexin-3-beta, C-terminal fragment;Neurexin-3-beta, soluble form
-0.961802	0.0290127	-1.738	1.12986	0.40999	0.444841	-0.583513	0.173346		0.48399	-0.496398		Q6PB66	Lrpprc	Leucine-rich PPR motif-containing protein, mitochondrial
0.782499	1.54399	-0.478689	1.70859	1.68235	1.4127	0.70882	1.40499		0.473428	-0.41312		Q6PCP5	Mff	Mitochondrial fission factor
-2.47495	-1.70659	-2.33642	-2.11397	-2.10874	-1.82567	-2.61946	-1.88051		0.84801	-0.0493903		Q6PDN3	Mylk	Myosin light chain kinase, smooth muscle;Myosin light chain kinase, smooth muscle, deglutamylated form
0.248098	0.608614	0.0206547	0.150589	0.829422	0.0464344	0.191097	0.650471		0.471192	-0.172367		Q6PE13	Prrt3	Proline-rich transmembrane protein 3
1.21393	1.47519	0.910471	1.43314	1.64952	1.61793	1.10062	1.79111		0.206574	-0.281616		Q6PER3	Mapre3	Microtubule-associated protein RP/EB family member 3
-0.938305	0.822466	-2.72843	0.64743	0.614862	0.715366	-0.621313	0.669022		0.353067	-0.893693		Q6PFD5	Dlgap3	Disks large-associated protein 3
-2.343	-1.38193	n. def.	-1.77769	-1.72073	-1.67939	-2.35963	-1.70625		0.919501	0.0322978		Q6PGE7	Slc6a7	Sodium-dependent proline transporter
2.25423	2.3765	1.73865	2.55046	2.42902	2.64079	2.21667	2.84908		0.219045	-0.303929		Q6PGN3	Dclk2	Serine/threonine-protein kinase DCLK2
1.28685	2.36011	1.32541	2.60767	2.83584	2.62594	1.88684	2.31861		0.240768	-0.521801		Q6PH08;Q99MI1	Erc1;Erc2	ELKS/Rab6-interacting/CAST family member 1;ERC protein 2
-1.0139	-0.0617504	n. def.	-0.507317	-0.514847	-0.49736	-1.18799	-0.374344		0.729347	0.115979		Q6PHN9	Rab35	Ras-related protein Rab-35
-1.96707	-1.44262	-2.18024	-2.12383	-1.94313	-2.48846	-2.37059	-1.81085		0.374791	0.224819		Q6PHU5	Sort1	Sortilin
1.08702	1.9516	2.37685	1.56759	2.40524	1.11577	1.29388	1.3161		0.615759	0.213019		Q6PHZ2	Camk2d	Calcium/calmodulin-dependent protein kinase type II subunit delta
7.97145	8.69347	7.62283	8.58657	8.80258	8.48616	8.05628	8.41421		0.484469	-0.221231		Q6PIC6;Q9Z1W8;Q64436	Atp12a;Atp1a3;Atp4a	Potassium-transporting ATPase alpha chain 1;Potassium-transporting ATPase alpha chain 2;Sodium/potassium-transporting ATPase subunit alpha-3
4.62138	5.55277	4.4122	5.54654	5.61961	5.23448	4.95476	5.33347		0.474697	-0.252356		Q6PIE5	Atp1a2	Sodium/potassium-transporting ATPase subunit alpha-2
2.08467	2.74689	1.67638	2.53076	2.8863	2.39035	2.24439	2.21333		0.563734	-0.173915		Q6Q477	Atp2b4	Calcium-transporting ATPase
n. def.	-0.638964	-1.90453	-1.28809	-1.0851	-1.29894	-0.955585	-1.04397		0.592844	-0.181293		Q6R891	Ppp1r9b	Neurabin-2
-1.68337	-1.92739	n. def.	-1.36845	-1.44797	-1.3378	-1.43545	-1.63995		0.264166	-0.194445		Q6WQJ1	Dagla	Sn1-specific diacylglycerol lipase alpha
n. def.	-1.41832	-2.12572	-1.3838	-1.3108	-1.384	-2.00324	-1.56335		0.788715	-0.0772635		Q6X893	Slc44a1	Choline transporter-like protein 1
-1.54472	-1.61055	n. def.	-1.61455	-1.5349	-1.52847	n. def.	-1.37872		0.121968	-0.10924		Q6ZPJ3	Ube2o	E2/E3 hybrid ubiquitin-protein ligase UBE2O
-0.580561	0.240091	-0.837599	0.0454845	0.0511818	-0.123295	-0.667559	-0.322021		0.954451	-0.0177226		Q6ZQ18	Efr3b	Protein EFR3 homolog B
1.81486	2.6611	1.251	2.44148	2.64052	2.61023	1.44997	2.77534		0.489	-0.326907		Q6ZQ38	Cand1	Cullin-associated NEDD8-dissociated protein 1
-2.8206	-0.634361	-2.99539	-1.18501	-0.111074	-1.11584	-2.42999	-0.959229		0.358469	-0.754805		Q6ZWY8	Tmsb10	Thymosin beta-10
-0.854328	0.341957	n. def.	-0.440409	-0.0506992	-0.282297	-1.0502	1.05		0.708332	-0.234294		Q71LX4;P26039	Tln1;Tln2	Talin-1;Talin-2
-1.33128	-0.281614	n. def.	-0.624344	-0.323776	-0.562063	-0.520105	-0.613539		0.411887	-0.240874		Q71M36	Cspg5	Chondroitin sulfate proteoglycan 5
3.34937	4.19283	3.18543	4.1911	4.28575	4.08332	3.83788	4.24484		0.230921	-0.383265		Q76MZ3;Q7TNP2	Ppp2r1a;Ppp2r1b	Serine/threonine-protein phosphatase 2A 65 kDa regulatory subunit A alpha isoform;Serine/threonine-protein phosphatase 2A 65 kDa regulatory subunit A beta isoform
2.33262	2.36262	2.04924	2.57101	2.73364	2.72071	2.40638	2.4559		0.118612	-0.250285		Q78IK2	Usmg5	Up-regulated during skeletal muscle growth protein 5
n. def.	-2.15287	-3.30869	-2.31603	-2.25755	-3.17425	-3.36755	-2.25939		0.724473	0.172154		Q78YZ6	Scoc	Short coiled-coil protein
-1.55974	-0.514414	-1.45115	-0.541903	-0.604717	-0.565891	-1.43722	-0.923792		0.713212	-0.133896		Q791T5	Mtch1	Mitochondrial carrier homolog 1
2.7788	3.39466	2.28085	3.43424	3.5914	3.34122	2.84401	3.35622		0.363971	-0.311075		Q791V5	Mtch2	Mitochondrial carrier homolog 2
1.20166	1.3012	0.274467	1.14877	-0.127493	1.47152	0.381174	0.823244		0.437604	0.344413		Q7SIG6	Asap2	Arf-GAP with SH3 domain, ANK repeat and PH domain-containing protein 2
-0.634861	-0.201731	-0.948252	-0.540922	0.151501	-0.383493	-0.718267	-0.375299		0.330921	-0.250051		Q7TME0	Lppr4	Lipid phosphate phosphatase-related protein type 4
1.62474	2.12389	1.33341	2.10993	2.07564	2.02829	0.762558	2.07357		0.873051	0.0629749		Q7TMF3	Ndufa12	NADH dehydrogenase [ubiquinone] 1 alpha subcomplex subunit 12
5.1839	6.17719	4.86288	5.93853	6.43572	5.55305	5.20628	5.9697		0.561562	-0.250558		Q7TMM9	Tubb2a	Tubulin beta-2A chain
-1.82486	-1.22707	n. def.	-1.50393	-1.0179	-1.77077	-1.76484	-1.45174		0.948515	-0.0173059		Q7TNR6	Igsf21	Immunoglobulin superfamily member 21
3.20053	3.88464	3.04992	3.69057	3.66514	3.71038	3.49586	3.67609		0.409167	-0.180453		Q7TPR4	Actn1	Alpha-actinin-1
3.08868	4.12802	3.09486	3.86973	3.90674	3.89222	3.61481	4.06869		0.29448	-0.325294		Q7TQD2	Tppp	Tubulin polymerization-promoting protein
2.90611	4.02308	2.6566	3.86122	3.69052	3.92891	2.66461	4.07346		0.642611	-0.227624		Q7TQF7	Amph	Amphiphysin
1.43358	1.9222	1.28902	1.56587	1.7769	1.56885	1.28409	1.77629		0.793781	-0.048862		Q7TQI3	Otub1	Ubiquitin thioesterase OTUB1
3.30864	4.09904	3.18826	3.77406	4.0602	3.73527	3.34232	3.99772		0.499847	-0.191377		Q7TSJ2	Map6	Microtubule-associated protein 6
2.37954	3.31499	2.04326	3.34591	3.43891	3.0946	2.70133	3.02027		0.451005	-0.29285		Q80SW1	Ahcyl1	Putative adenosylhomocysteinase 2
-1.25693	-0.708551	-1.52582	-1.0528	-1.02872	-1.22509	-1.72415	-0.890247		0.75774	0.0810266		Q80T41	Gabbr2	Gamma-aminobutyric acid type B receptor subunit 2
n. def.	-0.348322	-2.30016	-0.57061	-0.574627	-1.14349	-2.02514	-0.0766068		0.875295	-0.118063		Q80TB8	Vat1l	Synaptic vesicle membrane protein VAT-1 homolog-like
1.02029	1.34593	-0.231592	1.18411	1.6473	1.25153	0.942122	1.32984		0.277773	-0.463015		Q80TE7;Q80TH2	Erbb2ip;Lrrc7	Leucine-rich repeat-containing protein 7;Protein LAP2
2.30434	3.44411	1.97125	3.36564	3.39561	3.22752	2.67209	3.61316		0.322928	-0.455759		Q80TJ1	Cadps	Calcium-dependent secretion activator 1
-0.317207	0.628431	-1.49209	-0.135572	0.388386	-0.400482	-0.983912	0.287842		0.789004	-0.152069		Q80TL0	Ppm1e	Protein phosphatase 1E
1.62476	2.05293	1.43213	2.08754	1.99059	2.10439	1.91045	2.30034		0.179184	-0.277103		Q80TL4	Kiaa1045	Protein KIAA1045
-1.40692	-0.791477	-1.77141	-1.02764	-0.801357	-0.996511	-1.12687	-1.11787		0.335937	-0.238708		Q80TR1	Lphn1	Latrophilin-1
-0.434763	0.0848675	n. def.	-0.270817	-0.139591	-0.393427	-0.320116	-0.089983		0.858752	0.0288752		Q80TS3	Lphn3	Latrophilin-3
2.36214	3.12066	2.04077	3.01064	3.09921	2.73191	2.38997	3.01058		0.587407	-0.174368		Q80TZ3	Dnajc6	Putative tyrosine-protein phosphatase auxilin
-0.205074	0.595877	-0.717224	0.588083	0.625427	0.241747	-0.302578	0.399656		0.658004	-0.175648		Q80U23;Q8BHS8	Snph;Sybu	Syntabulin;Syntaphilin
-0.602829	-0.261591	-0.962011	-0.580355	-0.0366993	-0.518948	-0.421106	-0.331615		0.171782	-0.274604		Q80U28	Madd	MAP kinase-activating death domain protein
-1.15303	0.470169	-1.47941	-0.283285	0.348677	0.000759125	-0.861748	-0.0870438		0.399279	-0.461548		Q80U63;Q811U4	Mfn1;Mfn2	Mitofusin-1;Mitofusin-2
-0.801649	0.112522	-1.51818	-0.331482	-0.0455265	-0.577835	-0.406239	-0.502701		0.519688	-0.251622		Q80UG2;P70207;P70208	Plxna2;Plxna3;Plxna4	Plexin-A2;Plexin-A3;Plexin-A4
1.45539	2.13811	1.17295	1.93396	2.19689	1.97383	1.6164	2.08578		0.291677	-0.293123		Q80UG5	2009-09-01	Septin-9
-1.83105	0	-0.708374	0.421801	0.626354	0.274006	-0.207775	0.348383		0.181257	-0.789649		Q80UW2	Fbxo2	F-box only protein 2
0.969456	1.47347	0.296074	1.39367	1.46851	1.19302	1.00669	1.62204		0.375809	-0.289394		Q80VP1;Q91W69	Epn1;Epn3	Epsin-1;Epsin-3
n. def.	-1.24037	-2.92821	-2.23964	-1.11395	-1.68656	-2.47838	-1.49032		0.442895	-0.443773		Q80X80	C2cd2l	C2 domain-containing protein 2-like
n. def.	-1.16784	-2.55358	-1.7532	-1.46507	-1.70292	n. def.	-1.772		0.687814	-0.178212		Q80X82	Sympk	Symplekin
-0.457548	0.293045	-0.772022	0.469046	0.515846	0.454844	0.0804005	0.750605		0.134056	-0.567294		Q80XI4;O70172	Pip4k2a;Pip4k2b	Phosphatidylinositol 5-phosphate 4-kinase type-2 alpha;Phosphatidylinositol 5-phosphate 4-kinase type-2 beta
2.21023	2.55015	1.99196	2.74301	2.65251	2.52229	2.06225	2.5373		0.75434	-0.0697536		Q80XN0	Bdh1	D-beta-hydroxybutyrate dehydrogenase, mitochondrial
0.203535	0.274067	0.120014	0.161808	0.267181	0.0394154	0.378992	0.194843		0.712782	-0.030252		Q80Y24	Prickle2	Prickle-like protein 2
2.34764	2.65643	2.007	2.69222	2.40518	2.53263	2.42679	2.46768		0.848836	-0.0322466		Q80Z24	Negr1	Neuronal growth regulator 1
0.908007	1.30033	0.0332737	1.15306	1.484	1.25408	0.915268	1.28368		0.256001	-0.38559		Q80Z38	Shank2	SH3 and multiple ankyrin repeat domains protein 2
-0.676048	0.418493	-1.14585	0.117462	0.26981	-0.263954	-0.511135	-0.228674		0.738391	-0.137998		Q80ZJ1;Q8BU31	Rap2a;Rap2c	Ras-related protein Rap-2a;Ras-related protein Rap-2c
3.46991	4.26648	3.2442	4.06876	4.29478	4.0547	3.67964	3.90084		0.45288	-0.220155		Q810U3	Nfasc	Neurofascin
0.0946445	0.737066	-0.194633	0.593449	0.599712	0.460369	0.0288315	0.286255		0.889388	-0.0361605		Q810U4	Nrcam	Neuronal cell adhesion molecule
0.598591	1.29587	0.590805	1.17226	1.51756	1.01152	0.697706	1.18068		0.486331	-0.187487		Q811D0	Dlg1	Disks large homolog 1
-1.47666	-1.61036	-1.74659	-1.11973	-1.22986	-1.21535	-1.3262	-1.35001		0.184789	-0.20798		Q8BFP9	Pdk1	[Pyruvate dehydrogenase (acetyl-transferring)] kinase isozyme 1, mitochondrial
3.57652	4.1052	3.2163	4.4765	4.34031	4.15604	3.48002	4.27766		0.544284	-0.219882		Q8BFR5	Tufm	Elongation factor Tu, mitochondrial
-1.26503	-1.33209	n. def.	-1.21166	-1.38754	-1.19757	-1.43275	-1.70953		0.261958	0.162254		Q8BFY6	Pef1	Peflin
0.0140095	-0.569014	0.659193	-0.628233	-0.218431	-0.190992	-1.34014	-1.10797		0.217411	0.583372		Q8BG32	Psmd11	26S proteasome non-ATPase regulatory subunit 11
2.14984	3.10656	1.51333	2.94184	2.87382	3.06621	1.80322	2.85534		0.651925	-0.221753		Q8BG39	Sv2b	Synaptic vesicle glycoprotein 2B
0.126078	0.647722	0.19309	0.598665	0.74572	0.781635	0.0447979	0.571676		0.530107	-0.144568		Q8BG51;Q8JZN7	Rhot1;Rhot2	Mitochondrial Rho GTPase 1;Mitochondrial Rho GTPase 2
-1.69284	-1.17883	-2.00746	-1.3357	-1.13766	-1.241	-1.62333	-0.990677		0.23161	-0.305543		Q8BGD9	Eif4b	Eukaryotic translation initiation factor 4B
1.44642	1.93274	1.00897	2.25257	1.89404	2.16046	1.70463	2.13651		0.326507	-0.313733		Q8BGH2	Samm50	Sorting and assembly machinery component 50 homolog
0.329044	1.04587	-0.718746	1.33095	1.51506	1.01876	0.776388	0.848339		0.306797	-0.542858		Q8BGN8	Synpr	Synaptoporin
-1.34632	-1.25443	-1.1559	-1.48386	-1.25582	-1.39794	-1.48776	-1.17088		0.862564	0.0179696		Q8BGQ7	Aars	Alanine--tRNA ligase, cytoplasmic
-2.83203	-2.29916	n. def.	-2.3884	-2	-2.28382	-2.97576	-2.39727		0.754125	-0.0923184		Q8BGR6	Arl15	ADP-ribosylation factor-like protein 15
-2.20199	-1.66421	-1.98087	-1.56042	-1.26043	-1.69741	-1.57646	-1.32407		0.0745841	-0.387277		Q8BGT8	Phyhipl	Phytanoyl-CoA hydroxylase-interacting protein-like
-3.3775	-2.76883	-3.33399	-2.92161	-3.80387	-3.02601	-3.31239	-2.10662		0.924532	-0.0382605		Q8BGX0	Trim23	E3 ubiquitin-protein ligase TRIM23
-0.59289	-0.0859566	-0.107063	-0.148626	-0.366716	-0.417435	n. def.	-0.332428		0.380184	0.138559		Q8BGX2		Uncharacterized protein C19orf52 homolog
0.378626	1.75216	-0.139437	1.48298	0.942568	1.32618	-0.111237	1.5977		0.908311	-0.0702214		Q8BGZ1	Hpcal4	Hippocalcin-like protein 4
2.34069	2.48709	1.34857	2.40351	1.67408	2.14667	2.19851	1.65047		0.484266	0.227531		Q8BGZ7;P50446;Q9Z331	Krt6a;Krt6b;Krt75	Keratin, type II cytoskeletal 6A;Keratin, type II cytoskeletal 6B;Keratin, type II cytoskeletal 75
-0.957899	-0.196009	-1.37675	-0.677816	-0.367638	-0.895523	-0.774773	-0.662268		0.657347	-0.127068		Q8BH44	Coro2b	Coronin-2B
5.0072	5.41323	4.64715	5.61761	5.48289	5.54389	5.07981	5.3069		0.47627	-0.182073		Q8BH59	Slc25a12	Calcium-binding mitochondrial carrier protein Aralar1
0.342632	1.05241	-0.0429821	0.382357	0.761467	0.423763	0.344194	0.671049		0.655199	-0.116514		Q8BH66;Q91YH5	Atl1;Atl3	Atlastin-1;Atlastin-3
1.42627	1.30578	1.08858	2.1108	1.88873	1.91388	1.7056	2.03114		0.132072	-0.401982		Q8BH95	Echs1	Enoyl-CoA hydratase, mitochondrial
n. def.	-1.60181	-1.54852	-1.247	-1.17614	-1.41593	-1.2266	-1.97651		0.945388	-0.0169778		Q8BHC1	Rab39b	Ras-related protein Rab-39B
0.388044	1.27415	0.469772	1.45403	1.23778	0.944572	0.63895	0.934576		0.89173	-0.0424695		Q8BHD0	Rab39a	Ras-related protein Rab-39A
-0.382616	0.336407	-0.379622	-0.0953598	0.31147	0.0762997	-0.760046	0.154425		0.805082	-0.0758348		Q8BHE3;O54940	Atcay;Bnip2	BCL2/adenovirus E1B 19 kDa protein-interacting protein 2;Caytaxin
-2.69447	-2.14655	-2.98644	-2.61425	-2.45815	-2.67334	-2.56202	-2.60272		0.846368	-0.0363717		Q8BHL3	Tbc1d10b	TBC1 domain family member 10B
-1.52602	-0.498224	-1.57225	-1.1205	-0.351261	-1.08525	-1.25047	-0.804979		0.371379	-0.30626		Q8BHN3	Ganab	Neutral alpha-glucosidase AB
-1.81813	-1.34651	-2.11708	n. def.	-1.93081	-2.22469	-2.25162	-0.789286		0.934885	0.0385302		Q8BHZ0	Fam49a	Protein FAM49A
2.50772	2.32735	2.56432	2.20437	2.19323	2.45422	2.48717	2.12278		0.5094	0.0865898		Q8BI08	Mal2	Protein MAL2
-1.20101	-1.6165	n. def.	-1.7464	-1.36382	-1.69477	-1.57627	-1.80022		0.64146	0.0874664		Q8BIG7	Comtd1	Catechol O-methyltransferase domain-containing protein 1
0.185894	1.253	-0.732695	1.09513	1.05978	0.881172	0.148714	1.13726		0.512133	-0.356401		Q8BIJ6	Iars2	Isoleucine--tRNA ligase, mitochondrial
1.50564	1.85751	1.11311	1.87007	2.03478	1.98309	1.59697	1.90515		0.200557	-0.293415		Q8BIZ1	Anks1b	Ankyrin repeat and sterile alpha motif domain-containing protein 1B
-0.952475	-0.337996	n. def.	-0.480234	-0.0339775	-0.297251	n. def.	-0.356651		0.161593	-0.360942		Q8BJ42	Dlgap2	Disks large-associated protein 2
1.17497	1.77265	-0.299273	1.282	1.52436	1.61085	0.783657	1.21638		0.556766	-0.301225		Q8BJI1	Slc6a17	Sodium-dependent neutral amino acid transporter SLC6A17
-2.59831	-2.70553	n. def.	-1.90232	-2.91964	-2.048	n. def.	-2.6382		0.729844	0.133228		Q8BJU0	Sgta	Small glutamine-rich tetratricopeptide repeat-containing protein alpha
-0.224623	0.472004	-0.766413	0.522581	0.444096	0.658577	-0.0395031	0.326574		0.347859	-0.346549		Q8BK08	Tmem11	Transmembrane protein 11, mitochondrial
0.342728	0.796043	-0.00957108	1.09084	1.10801	1.10717	0.460539	0.900126		0.282236	-0.33895		Q8BK30	Ndufv3	NADH dehydrogenase [ubiquinone] flavoprotein 3, mitochondrial
0.254587	-1.27401	0.959293	-0.0688896	-2.09772	0.0196438	0.905853	0.197739		0.799849	0.211367		Q8BK64;Q8N9S3	Ahsa1;Ahsa2	Activator of 90 kDa heat shock protein ATPase homolog 1;Activator of 90 kDa heat shock protein ATPase homolog 2
2.4959	3.14445	2.298	3.65016	3.41527	3.48452	2.83986	3.55012		0.269614	-0.425313		Q8BKX1	Baiap2	Brain-specific angiogenesis inhibitor 1-associated protein 2
1.30276	1.84457	1.08306	2.09668	1.8308	1.89276	1.06577	1.76608		0.857089	-0.057086		Q8BKZ9	Pdhx	Pyruvate dehydrogenase protein X component, mitochondrial
n. def.	-0.202667	-0.824697	-0.257879	-0.410566	-0.486059	-0.837353	-0.97114		0.332004	0.247865		Q8BL65	Ablim2	Actin-binding LIM protein 2
-1.02042	-0.440187	n. def.	-0.446686	-0.0909214	-0.427607	-0.560247	-0.446484		0.260354	-0.254451		Q8BL86	Mblac2	Metallo-beta-lactamase domain-containing protein 2
-3.61226	-2.8969	-3.74199	-3.3295	-3.26789	-3.46895	-3.59189	n. def.		0.847021	0.0477492		Q8BLE7	Slc17a6	Vesicular glutamate transporter 2
-2.01909	0.302813	-0.622023	-0.472607	-0.155996	-0.416719	-0.370197	-0.455175		0.496382	-0.353205		Q8BLF1	Nceh1	Neutral cholesterol ester hydrolase 1
2.05237	2.43313	1.64091	2.45298	2.6302	2.38729	1.86966	2.18446		0.640404	-0.123058		Q8BLK3	Lsamp	Limbic system-associated membrane protein
2.78605	3.43746	2.36542	3.34032	3.32133	3.37673	2.93352	3.22713		0.421612	-0.232365		Q8BLQ9	Cadm2	Cell adhesion molecule 2
-1.74368	-1.40449	-1.61686	-1.15787	-0.983452	-1.02526	-1.39125	-1.2099		0.0842954	-0.328257		Q8BLR2	Cpne4	Copine-4
-1.48946	-0.174143	n. def.	-0.989355	-0.959005	-1.00683	-1.43829	-1.0627		0.531349	0.232385		Q8BMF3	Me3	NADP-dependent malic enzyme, mitochondrial
4.53213	5.13261	3.95682	5.39187	5.17591	5.19919	4.69879	5.18242		0.400123	-0.31072		Q8BMF4	Dlat	Dihydrolipoyllysine-residue acetyltransferase component of pyruvate dehydrogenase complex, mitochondrial
-1.43304	-0.743086	-1.95943	-0.435587	-0.577717	-0.76853	-0.834759	-0.154068		0.187228	-0.559017		Q8BMS1	Hadha	Long chain 3-hydroxyacyl-CoA dehydrogenase;Long-chain enoyl-CoA hydratase;Trifunctional enzyme subunit alpha, mitochondrial
-1.68154	-1.4973	n. def.	-1.03126	-1.54387	-1.60127	-1.7499	-1.16081		0.636007	0.110598		Q8BP92	Rcn2	Reticulocalbin-2
3.12252	3.5783	2.92575	3.72763	3.63052	3.68374	3.38656	3.7842		0.219965	-0.282704		Q8BPN8;Q6PNC0	Dmxl1;Dmxl2	DmX-like protein 1;DmX-like protein 2
n. def.	-0.973263	-1.73855	-1.88751	-1.09075	-1.30564	n. def.	-1.7926		0.716748	-0.13678		Q8BQP9	Rgs7bp	Regulator of G-protein signaling 7-binding protein
-0.712852	0.0359783	-2.59987	-0.375217	0.441015	-0.0763168	-1.3215	0.136677		0.35059	-0.70796		Q8BRT1	Clasp2	CLIP-associating protein 2
-1.84024	-1.15966	n. def.	-1.01515	-1.22582	-0.944292	-1.31556	-0.92458		0.376207	-0.235787		Q8BTG7	Ndrg4	Protein NDRG4
-1.31367	-1.48478	-0.91132	-0.707331	-0.629166	-0.972309	-1.84158	-1.88075		0.553647	0.226678		Q8BTX9	Hsdl1	Inactive hydroxysteroid dehydrogenase-like protein 1
-1.0955	-0.630575	-1.09597	-0.605623	-0.6087	-0.814081	-0.906109	-0.851616		0.699391	-0.0617905		Q8BTY2	Slc4a7	Sodium bicarbonate cotransporter 3
-0.429512	0.0342903	-0.899759	0.319704	0.387606	0.0983181	-0.162647	0.120491		0.267515	-0.354761		Q8BUV3	Gphn	Gephyrin;Molybdopterin adenylyltransferase;Molybdopterin molybdenumtransferase
2.33696	3.39466	2.11138	3.25425	3.23351	3.11133	2.58496	3.33801		0.450928	-0.292643		Q8BVE3	Atp6v1h	V-type proton ATPase subunit H
0.906612	1.69855	0.430397	1.83149	1.88594	1.6064	1.10256	1.44998		0.456715	-0.294457		Q8BW75	Maob	Amine oxidase [flavin-containing] B
n. def.	-1.31179	-3.08795	-2.01088	-1.14067	-1.9536	n. def.	-1.6317		0.378876	-0.561548		Q8BW96	Camk1d	Calcium/calmodulin-dependent protein kinase type 1D
2.44466	2.60088	2.15706	3.43753	2.93652	3.10471	2.66586	3.15063		0.343486	-0.304398		Q8BWF0	Aldh5a1	Succinate-semialdehyde dehydrogenase, mitochondrial
-2.76709	-2.43212	-2.24157	-2.77545	-2.73358	-2.70414	-3.25742	-3.08409		0.0835978	0.390753		Q8BXR1	Slc7a14	Probable cationic amino acid transporter
0.457405	0.985733	0.146135	0.550098	1.36566	0.42609	-0.234177	0.533598		0.975156	0.0120502		Q8BY89	Slc44a2	Choline transporter-like protein 2
-1.43979	1.07708	-0.87956	0.505747	0.392672	-0.26042	-0.218185	0.494358		0.660117	-0.286237		Q8BYI9	Tnr	Tenascin-R
0.013649	0.689398	-0.4158	0.658134	0.605497	0.527075	-0.341797	0.592669		0.766628	-0.109516		Q8BYM5	Nlgn3	Neuroligin-3
0.453457	1.38635	0.701929	1.58786	1.5156	1.00366	1.02877	1.69427		0.42028	-0.278175		Q8BZ98	Dnm3	Dynamin-3
-1.58247	-0.720156	n. def.	-1.23969	-0.805635	-1.41037	-1.35225	-1.20082		0.967014	0.0114969		Q8C0L0	Tmx4	Thioredoxin-related transmembrane protein 4
n. def.	-1.59423	-2.36322	-1.3384	-1.65156	-1.53588	-1.92715	-1.28568		0.60783	-0.165211		Q8C0M9	Asrgl1	Isoaspartyl peptidase/L-asparaginase;Isoaspartyl peptidase/L-asparaginase alpha chain;Isoaspartyl peptidase/L-asparaginase beta chain
-0.131018	0.60112	-1.01226	0.569605	0.484365	0.438793	-0.584206	0.000967026		0.868873	-0.0781193		Q8C163	Exog	Nuclease EXOG, mitochondrial
3.63784	4.7184	3.45757	4.59189	4.64152	4.46601	4.00946	4.59916		0.390194	-0.327613		Q8C1B7	2011-09-01	Septin-11
-0.101944	0.0984287	-0.522709	0.478189	0.389009	0.607042	-0.186049	-0.000968933		0.4666	-0.214267		Q8C3Q5	Shisa7	Protein shisa-7
-0.157904	1.21432	0.00423813	1.37281	1.33708	1.25164	0.858814	0.956305		0.27957	-0.492597		Q8C419	Gpr158	Probable G-protein coupled receptor 158
-0.836735	-0.620449	n. def.	-0.764868	-0.698654	-0.524717	-1.11581	-0.491774		0.860292	-0.032945		Q8C522	Endod1	Endonuclease domain-containing 1 protein
-0.365044	-0.066431	-0.474539	-0.074955	0.272602	-0.0284481	-0.258619	0.0989666		0.130634	-0.266367		Q8C729	Fam126b	Protein FAM126B
-0.68306	-0.15317	n. def.	-0.015131	0.106583	0.129017	n. def.	-0.0983448		0.201871	-0.329538		Q8C8N2	Scai	Protein SCAI
3.98792	4.9381	3.77422	4.40262	4.85146	4.39479	4.00181	4.56055		0.591972	-0.17644		Q8C8R3;Q02357	Ank1;Ank2	Ankyrin-1;Ankyrin-2
-1.03294	-0.63591	n. def.	-0.686861	-0.663532	-0.377449	-0.973888	-0.798649		0.671432	-0.0818567		Q8CA71	Shisa4	Protein shisa-4
-1.18475	-2.10981	-1.04893	-1.10952	-0.965174	-1.42439	n. def.	-0.885542		0.445301	-0.27155		Q8CA95	Pde10a	cAMP and cAMP-inhibited cGMP 3',5'-cyclic phosphodiesterase 10A
-1.21619	-0.408642	-1.2743	-0.949287	-0.564472	-1.10417	-0.926928	-0.445354		0.450785	-0.201876		Q8CAA7	Pgm2l1	Glucose 1,6-bisphosphate synthase
3.85575	4.22192	3.31613	4.38386	4.43589	4.32554	3.694	4.18397		0.48243	-0.215435		Q8CAQ8	Immt	MICOS complex subunit Mic60
-1.73414	-0.317686	-1.58945	-0.595911	-0.397728	-0.552996	-0.749905	-0.39286		0.190903	-0.535925		Q8CAY6	Acat2	Acetyl-CoA acetyltransferase, cytosolic
-0.818388	-0.58593	n. def.	-1.16686	-0.710638	-0.805099	n. def.	-0.429752		0.362266	-0.208563		Q8CBE3	Wdr37	WD repeat-containing protein 37
-1.81342	1.25168	n. def.	0.742178	1.36978	-0.0629158	-1.54086	0.797916		0.943823	-0.0808339		Q8CBW3	Abi1	Abl interactor 1
0.577024	1.45421	0.484146	0.271997	1.33922	0.727335	0.566416	0.80611		0.617568	-0.162926		Q8CC35	Synpo	Synaptopodin
-0.381189	-1.54866	0.0820408	-0.773539	-1.93651	-1.02792	-0.335533	-1.00411		0.411487	0.420682		Q8CDN6	Txnl1	Thioredoxin-like protein 1
0.364336	0.210934	-0.287048	0.515871	0.523184	0.582029	0.38472	0.461805		0.160569	-0.286911		Q8CFV4	Nrn1	Neuritin
-2.06306	-1.75561	n. def.	-1.69927	-1.30854	-1.59837	-2.05031	-2.06183		0.735955	-0.0845499		Q8CG76	Akr7a2	Aflatoxin B1 aldehyde reductase member 2
-1.04456	-0.667839	-1.0256	-0.84761	-0.729376	-1.08994	-1.04842	-0.763914		0.931653	0.0115089		Q8CGF6	Wdr47	WD repeat-containing protein 47
3.64023	4.04427	3.49249	4.126	4.1576	4.06855	3.91713	4.07166		0.207982	-0.227988		Q8CGK3	Lonp1	Lon protease homolog, mitochondrial
-0.899218	-0.313128	-2.03173	-0.967884	-0.620567	-1.05317	-1.34755	-1.68689		0.779343	0.124056		Q8CGK7	Gnal	Guanine nucleotide-binding protein G(olf) subunit alpha
1.02726	1.96613	0.4694	1.85175	2.36207	1.75397	1.7989	1.82564		0.163823	-0.606512		Q8CGY8	Ogt	UDP-N-acetylglucosamine--peptide N-acetylglucosaminyltransferase 110 kDa subunit
3.06569	3.76855	3.07876	3.66153	3.72003	3.64522	3.45037	3.90853		0.219227	-0.287407		Q8CHC4	Synj1	Synaptojanin-1
-0.356842	-0.7143	n. def.	0.237419	-1.20295	-0.250294	0.0490818	0.315952		0.99024	-0.0058554		Q8CHG3	Gcc2	GRIP and coiled-coil domain-containing protein 2
3.23834	4.12359	2.97969	3.93381	4.19125	3.66225	3.21589	3.62651		0.766819	-0.105121		Q8CHH9	2008-09-01	Septin-8
-1.94677	-1.00016	n. def.	-0.901636	-1.66212	-1.38328	-1.59508	-1.02496		0.699371	0.133506		Q8CHP8	Pgp	Phosphoglycolate phosphatase
-2.22083	n. def.	-3.1469	-1.77693	-2.09799	-1.45144	n. def.	-1.53244		0.202769	-0.6876		Q8CHT1	Ngef	Ephexin-1
1.6931	2.8021	1.32865	2.72044	2.90429	2.53735	2.14552	2.61861		0.339932	-0.415372		Q8CI94;Q9ET01	Pygb;Pygl	Glycogen phosphorylase, brain form;Glycogen phosphorylase, liver form
-0.948832	-0.3491	-1.50326	0.0462303	-0.235163	-0.165533	-0.781569	-0.251314		0.404543	-0.330346		Q8JZN5	Acad9	Acyl-CoA dehydrogenase family member 9, mitochondrial
-1.06961	-0.135288	n. def.	-0.19389	-0.10898	-0.374435	n. def.	0.107546		0.363415	-0.340973		Q8JZP2	Syn3	Synapsin-3
0.537811	0.981411	0.073904	0.900578	1.08055	1.06508	0.299013	0.972975		0.439007	-0.230978		Q8JZQ2	Afg3l2	AFG3-like protein 2
0.317085	2.50255	0.0027504	1.76646	2.26805	1.82369	0.743158	1.48767		0.5443	-0.433429		Q8JZS0	Lin7a	Protein lin-7 homolog A
-0.82667	-0.541649	-0.860106	-0.764099	-0.41737	-0.833473	-1.05815	-0.803482		0.849201	0.0299888		Q8JZU2	Slc25a1	Tricarboxylate transport protein, mitochondrial
-0.88792	0.520838	-2.00661	-0.0635548	1.26004	-0.442453	-0.960333	-0.69787		0.610353	-0.399158		Q8JZW4;Q1RLL3;Q9DC53	Cpne5;Cpne8;Cpne9	Copine-5;Copine-8;Copine-9
1.67422	2.02467	1.47226	2.09778	1.86356	2.04408	1.64365	1.76285		0.9492	-0.011301		Q8K021	Scamp1	Secretory carrier-associated membrane protein 1
-0.478662	1.34304	0.00495529	1.11267	1.40194	0.844496	0.767416	1.37329		0.246413	-0.601284		Q8K0S0	Phyhip	Phytanoyl-CoA hydroxylase-interacting protein
2.91622	3.77718	2.35922	3.39116	3.60195	3.34843	2.77052	3.40149		0.649192	-0.169651		Q8K0T0	Rtn1	Reticulon-1
1.59743	2.15347	1.25895	1.82973	2.31186	1.876	1.7285	1.94778		0.299825	-0.256142		Q8K0U4	Hspa12a	Heat shock 70 kDa protein 12A
-0.665207	1.18104	-2.27239	0.819197	1.007	0.68125	-0.322096	1.43407		0.325266	-0.934394		Q8K183	Pdxk	Pyridoxal kinase
1.74951	2.66666	1.95993	2.48996	2.85234	2.31675	2.07777	2.80175		0.342544	-0.295639		Q8K1M6	Dnm1l	Dynamin-1-like protein
-0.669746	0.975367	-1.47254	-0.0879803	0.380955	0.142347	-0.841133	0.2188		0.638651	-0.288967		Q8K212	Pacs1	Phosphofurin acidic cluster sorting protein 1
-2.66996	-2.15795	n. def.	-1.49501	-2.02493	-1.82481	-2.10307	-1.66636		0.538771	-0.202847		Q8K215	Lyrm4	LYR motif-containing protein 4
4.06275	4.55312	3.43168	4.77044	4.69994	4.60612	4.08864	4.51597		0.434599	-0.273171		Q8K2B3	Sdha	Succinate dehydrogenase [ubiquinone] flavoprotein subunit, mitochondrial
-2.7889	-2.13412	-2.38971	-1.89988	-1.84503	-1.81869	-2.25625	-1.88711		0.155147	-0.351383		Q8K2K6	Agfg1	Arf-GAP domain and FG repeat-containing protein 1
-2.38155	-1.57428	n. def.	-1.74039	-1.77056	-2.22942	n. def.	-2.22412		0.575899	0.175962		Q8K3H0	Appl1	DCC-interacting protein 13-alpha
0.0526943	2.30557	0.058876	2.36084	2.14174	1.986	1.29837	1.94794		0.37898	-0.64902		Q8K3J1	Ndufs8	NADH dehydrogenase [ubiquinone] iron-sulfur protein 8, mitochondrial
0.478508	0.894304	-0.241468	0.920885	0.877964	0.833063	0.554413	0.404678		0.61789	-0.154472		Q8K400	Stxbp5	Syntaxin-binding protein 5
-1.44544	0.258923	-1.92983	-0.432859	-0.074482	-0.595537	-1.79471	-0.501135		0.820699	-0.145837		Q8K4G5	Ablim1	Actin-binding LIM protein 1
-2.06233	-2.06688	-2.99068	-2.02322	-2.54357	-2.19757	-2.44416	-1.96247		0.996681	0.00116587		Q8K4P0	Wdr33	pre-mRNA 3' end processing protein WDR33
-1.57231	-1.01001	-1.67231	-0.178352	-0.456213	-0.135897	-0.85947	-0.253948		0.120933	-0.681862		Q8K4Z3	Apoa1bp	NAD(P)H-hydrate epimerase
2.26414	3.13498	1.9804	2.96074	2.96884	2.78288	2.35296	2.64276		0.74971	-0.101794		Q8K596	Slc8a2	Sodium/Calcium exchanger 2
-0.603199	-0.0849857	-1.36597	0.879614	0.362566	0.167686	-0.391005	0.334343		0.443858	-0.412033		Q8QZS1	Hibch	3-hydroxyisobutyryl-CoA hydrolase, mitochondrial
3.42701	3.86277	3.07632	4.20044	3.99873	4.01488	3.501	4.15581		0.369932	-0.275968		Q8QZT1	Acat1	Acetyl-CoA acetyltransferase, mitochondrial
-1.35342	-0.0636635	-2.06079	-0.289501	-0.215109	-0.454149	-1.26166	0.00785828		0.428369	-0.461079		Q8R001	Mapre2	Microtubule-associated protein RP/EB family member 2
-2.60181	-1.27557	n. def.	-1.90232	-1.6675	-1.99849	n. def.	-1.4868		0.638147	-0.208967		Q8R071	Itpka	Inositol-trisphosphate 3-kinase A
-1.03942	0.184851	-1.01736	0.659658	0.379385	0.222055	-1.29201	0.512627		0.682048	-0.258582		Q8R0A7	Kiaa0513	Uncharacterized protein KIAA0513
1.59035	1.8476	0.911074	1.9497	1.98374	2.11927	1.5874	2.23483		0.186912	-0.406628		Q8R0S2	Iqsec1	IQ motif and SEC7 domain-containing protein 1
n. def.	0.0806408	-2.03184	0.319088	-0.318289	-0.352268	-0.769922	0.194843		0.74159	-0.232627		Q8R0Y6;Q8K009	Aldh1l1;Aldh1l2	Cytosolic 10-formyltetrahydrofolate dehydrogenase;Mitochondrial 10-formyltetrahydrofolate dehydrogenase
1.1709	0.414375	0.689674	1.07102	0.57456	1.00944	1.18745	1.07059		0.59361	-0.124016		Q8R127	Sccpdh	Saccharopine dehydrogenase-like oxidoreductase
-0.669359	0.224934	-0.81381	0.866327	0.695524	0.508991	-1.04501	0.408363		0.684467	-0.239944		Q8R164	Bphl	Valacyclovir hydrolase
2.92897	3.56477	2.70772	3.26139	2.94291	3.49896	2.77467	3.16499		0.936472	0.0203285		Q8R191	Syngr3	Synaptogyrin-3
2.75332	2.79186	2.14688	2.86459	2.76949	3.02347	2.44558	2.81844		0.562971	-0.125084		Q8R1I1	Uqcr10	Cytochrome b-c1 complex subunit 9
-2.3324	-0.186829	-3.75637	-0.946228	-0.0549374	-1.61789	-2.0978	-0.841639		0.498628	-0.652389		Q8R1Q8	Dync1li1	Cytoplasmic dynein 1 light intermediate chain 1
-2.0566	-0.988647	-2.31551	-0.83181	-1.30301	-0.988447	-1.49828	-0.521496		0.315974	-0.470333		Q8R2R9;Q9JKC8	Ap3m1;Ap3m2	AP-3 complex subunit mu-1;AP-3 complex subunit mu-2
-3.03369	-2.8486	n. def.	-3.1421	-3.21848	-2.77969	-3.25521	-3.1651		0.544405	0.0964924		Q8R2Y0	Abhd6	Monoacylglycerol lipase ABHD6
-2.84744	-1.80898	n. def.	-2.41421	-0.544836	-3.45733	-2.6765	-2.30407		0.890949	-0.111192		Q8R2Y8	Ptrh2	Peptidyl-tRNA hydrolase 2, mitochondrial
2.56011	3.31663	2.42111	2.81393	3.28837	2.80426	2.6818	2.79778		0.646818	-0.115109		Q8R366	Igsf8	Immunoglobulin superfamily member 8
1.87198	2.66849	1.90345	2.56297	2.7283	2.56445	2.25329	2.67919		0.245674	-0.304586		Q8R3V5	Sh3glb2	Endophilin-B2
0.654791	0.360069	0.0346298	1.08754	0.940495	1.00824	0.650019	0.635124		0.303629	-0.27421		Q8R404	Qil1	Protein QIL1
-0.68903	-0.318575	-0.705185	-0.37784	-0.345541	-0.612364	-0.716206	-0.841326		0.495288	0.106202		Q8R464	Cadm4	Cell adhesion molecule 4
-2.74035	-2.6236	n. def.	-2.37866	-2.07832	-2.36167	-3.00282	-2.4574		0.684582	-0.105817		Q8R4G0	Ntng1	Netrin-G1
-0.910948	0.442804	-0.741953	-0.714825	0.469395	0.160595	-0.834995	0.0520878		0.330502	-0.443001		Q8R570	Snap47	Synaptosomal-associated protein 47
-0.369751	0.649864	-0.954018	0.559723	0.946653	0.220984	0.617071	0.59627		0.181363	-0.62379		Q8R5H6	Wasf1	Wiskott-Aldrich syndrome protein family member 1
-0.442429	0.23992	-0.51659	-0.176613	-0.675699	-0.190586	-0.51878	-0.333008		0.346279	0.20559		Q8R5J9	Arl6ip5	PRA1 family protein 3
0.0614624	1.47508	0.36186	1.0083	1.5812	0.749334	0.0825844	0.324074		0.929267	0.0423779		Q8R5M8	Cadm1	Cell adhesion molecule 1
-3.00807	-2.45738	n. def.	-2.87155	-2.51913	-2.87532	n. def.	-2.82215		0.85022	-0.0401363		Q8VBT0	Tmx1	Thioredoxin-related transmembrane protein 1
-2.33117	n. def.	-2.61482	-1.98549	-1.82011	-2.35425	-2.11721	-2.05335		0.313428	-0.224261		Q8VBZ3	Clptm1	Cleft lip and palate transmembrane protein 1 homolog
-0.242498	0.982183	-0.493671	0.66209	0.492373	0.457577	0.327501	1.10258		0.385792	-0.367981		Q8VD37	Sgip1	SH3-containing GRB2-like protein 3-interacting protein 1
-1.0224	-0.715769	-1.39367	-1.15127	-0.859947	-0.955122	-0.673552	-0.803032		0.156203	-0.247865		Q8VDD5	Myh9	Myosin-9
-2.32973	-1.77641	-1.98046	-2.08418	-2.31331	-2.09865	-2.29634	-1.79327		0.637974	0.082695		Q8VDM4	Psmd2	26S proteasome non-ATPase regulatory subunit 2
5.56374	6.17311	5.35203	5.85629	6.27305	5.90555	5.67966	5.72629		0.501726	-0.159846		Q8VDN2	Atp1a1	Sodium/potassium-transporting ATPase subunit alpha-1
-3.269	-1.87457	-2.67228	-2.35574	-2.92165	-2.32541	-3.00144	-2.26877		0.813315	0.0864253		Q8VDP6	Cdipt	CDP-diacylglycerol--inositol 3-phosphatidyltransferase
-0.887133	-0.237995	-1.061	-0.219751	-0.710102	-0.427847	-0.613108	-0.268307		0.700183	-0.0966296		Q8VDQ8	Sirt2	NAD-dependent protein deacetylase sirtuin-2
0.724354	1.8335	0.171061	1.58276	1.9239	1.45807	0.989059	1.29935		0.460595	-0.339674		Q8VE33	Gdap1l1	Ganglioside-induced differentiation-associated protein 1-like 1
-0.261763	0.0807362	-0.724768	0.356073	-0.687904	-0.0816917	-0.09902	-0.515028		0.481766	0.208481		Q8VED5	Krt79	Keratin, type II cytoskeletal 79
-2.21823	-0.867863	-2.14408	-1.10619	-0.618778	-1.57174	-1.87918	-1.10525		0.537606	-0.29035		Q8VED9	Lgalsl	Galectin-related protein
-0.111372	0.567181	-0.207994	0.119411	0.455164	0.385313	-0.135189	0.338722		0.468557	-0.169196		Q8VEK0;Q8BHG3	Tmem30a;Tmem30b	Cell cycle control protein 50A;Cell cycle control protein 50B
4.56099	4.9265	3.90819	5.21276	4.7482	5.16821	4.4386	4.79828		0.684099	-0.136214		Q8VEM8	Slc25a3	Phosphate carrier protein, mitochondrial
-2.12902	-1.87117	n. def.	-1.71175	-1.88487	-2.00056	-2.37049	-1.66976		0.716113	0.0774366		Q8VHH5	Agap3	Arf-GAP with GTPase, ANK repeat and PH domain-containing protein 3
-2.9868	-0.892494	-3.28499	-1.14413	-0.991369	-1.13729	-2.01417	-1.06702		0.285784	-0.774643		Q8VHI6	Wasf3	Wiskott-Aldrich syndrome protein family member 3
-2.17879	-2.19517	n. def.	-1.77788	-1.78597	-1.47604	-1.98261	-1.86367		0.171633	-0.27354		Q8VHW2	Cacng8	Voltage-dependent calcium channel gamma-8 subunit
0.299948	1.22928	0.261698	0.925348	1.24852	1.04993	0.767105	1.4369		0.159368	-0.446545		Q91V12	Acot7	Cytosolic acyl coenzyme A thioester hydrolase
3.97977	4.60969	3.58015	4.49564	4.51748	4.38713	3.98047	4.20101		0.705787	-0.105212		Q91V14;Q9WVL3	Slc12a5;Slc12a7	Solute carrier family 12 member 5;Solute carrier family 12 member 7
3.05717	3.35622	2.44341	3.30359	3.49723	3.28682	2.6644	3.25124		0.64154	-0.134825		Q91V41	Rab14	Ras-related protein Rab-14
3.95524	4.33414	3.59618	4.48257	4.504	4.0719	3.63547	4.14262		0.989866	0.00353765		Q91V61	Sfxn3	Sideroflexin-3
1.66608	2.30005	1.63739	2.30429	2.36712	2.17654	1.96968	2.52044		0.252715	-0.281495		Q91V92	Acly	ATP-citrate synthase
4.5912	5.06198	4.07723	5.37225	5.2341	5.19583	4.74377	5.05935		0.388342	-0.2826		Q91VD9	Ndufs1	NADH-ubiquinone oxidoreductase 75 kDa subunit, mitochondrial
-1.73345	-1.76956	-1.54888	-1.50232	-1.2057	-1.1388	-1.38306	-1.7263		0.110946	-0.275086		Q91VE0	Slc27a4	Long-chain fatty acid transport protein 4
-1.56162	-0.864265	-2.21449	-0.900181	-0.809425	-1.32206	-1.45131	-1.52099		0.770528	-0.109191		Q91VK4	Itm2c	CT-BRI3;Integral membrane protein 2C
-0.272375	0.673153	-0.971155	0.968794	0.740471	0.251307	0.0405025	0.702482		0.50941	-0.334086		Q91VM9	Ppa2	Inorganic pyrophosphatase 2, mitochondrial
0.995127	1.27344	0.401371	1.08006	1.61606	1.13797	0.636446	0.0879097		0.863511	0.0679002		Q91VN4	Chchd6	MICOS complex subunit Mic25
3.18951	4.23376	2.92528	4.25349	4.19922	4.21618	3.18391	4.26798		0.493725	-0.316313		Q91VR2	Atp5c1	ATP synthase subunit gamma, mitochondrial
0.521465	1.58595	-0.31896	0.415325	1.4249	0.894009	0.346949	0.908005		0.475276	-0.342522		Q91VR7	Map1lc3a	Microtubule-associated proteins 1A/1B light chain 3A
-0.994749	-0.464975	-0.794058	-0.362179	-0.394638	-0.382095	-0.791021	-0.315813		0.352873	-0.183098		Q91VR8	Brk1	Protein BRICK1
1.30884	1.93245	1.06999	1.87193	1.6753	1.54863	1.59413	1.90087		0.57476	-0.133928		Q91WC3	Acsl6	Long-chain-fatty-acid--CoA ligase 6
2.64199	3.55727	1.40044	3.54294	3.45864	3.17045	2.49574	3.03192		0.659628	-0.25353		Q91WD5	Ndufs2	NADH dehydrogenase [ubiquinone] iron-sulfur protein 2, mitochondrial
1.53475	3.73905	0.694958	3.50608	3.57384	3.08769	1.31871	3.23332		0.646428	-0.434679		Q91WS0	Cisd1	CDGSH iron-sulfur domain-containing protein 1
n. def.	-1.79461	-2.89727	-2.94971	-1.78337	-2.58508	n. def.	-2.80401		0.764635	-0.156378		Q91X96	Rabif	Guanine nucleotide exchange factor MSS4
0.145451	0.836325	-0.00373268	0.763239	0.772928	0.953083	0.794092	0.527601		0.206321	-0.326606		Q91X97	Ncald	Neurocalcin-delta
2.58242	3.36177	2.39847	3.36648	3.58614	3.36256	2.92884	3.08914		0.325482	-0.314387		Q91XM9	Dlg2	Disks large homolog 2
3.97339	5.28764	3.51524	4.80803	4.68731	5.07065	3.56104	5.10366		0.710616	-0.209589		Q91XV3	Basp1	Brain acid soluble protein 1
-2.54552	-1.38315	n. def.	-1.23853	-1.74172	-1.45105	n. def.	-1.64903		0.810035	-0.108468		Q91YP0	L2hgdh	L-2-hydroxyglutarate dehydrogenase, mitochondrial
n. def.	-0.717476	-1.64275	-0.822819	-0.647638	-0.89958	-1.74627	-1.11109		0.917933	0.0401285		Q91YP2	Nln	Neurolysin, mitochondrial
3.74237	4.12982	3.30405	4.49534	4.36718	4.37152	3.92285	4.25148		0.305084	-0.310363		Q91YT0	Ndufv1	NADH dehydrogenase [ubiquinone] flavoprotein 1, mitochondrial
-2.32461	-1.22802	-2.42858	-1.87162	-1.43397	-2.12762	n. def.	-1.72966		0.607699	-0.199457		Q91Z53	Grhpr	Glyoxylate reductase/hydroxypyruvate reductase
-0.680622	0.540562	-1.81605	0.656	0.00714874	0.440374	-1.41451	0.400354		0.80919	-0.183371		Q91ZA3	Pcca	Propionyl-CoA carboxylase alpha chain, mitochondrial
-1.49935	-0.0526447	-1.56411	-0.804966	-0.367111	-0.534512	-1.22026	-0.566374		0.470807	-0.308203		Q91ZJ5	Ugp2	UTP--glucose-1-phosphate uridylyltransferase
0.0266018	0.306026	-0.559828	0.451782	0.518059	0.088192	-0.436844	0.140362		0.945256	-0.0212965		Q91ZR1;P56371	Rab4a;Rab4b	Ras-related protein Rab-4A;Ras-related protein Rab-4B
0.356567	1.41025	0.528139	0.608349	0.769398	0.754688	0.102591	1.13366		0.914053	0.0357423		Q91ZX7	Lrp1	Low-density lipoprotein receptor-related protein 1 515 kDa subunit;Low-density lipoprotein receptor-related protein 1 85 kDa subunit;Low-density lipoprotein receptor-related protein 1 intracellular domain;Prolow-density lipoprotein receptor-related protein 1
2.21574	3.64847	2.57886	3.75296	3.49206	3.5092	2.90418	4.07795		0.361744	-0.44684		Q91ZZ3	Sncb	Beta-synuclein
2.16511	2.99916	1.61919	2.8577	2.82537	2.99026	2.09701	2.92943		0.46151	-0.300226		Q920I9	Wdr7	WD repeat-containing protein 7
-2.74441	-2.77467	-2.78841	-2.54521	-1.93847	-2.00156	n. def.	-2.75149		0.0884195	-0.482669		Q920M7	Syt17	Synaptotagmin-17
-1.0588	-1.00833	n. def.	-0.265951	-0.445326	-0.395071	-0.989147	-0.685604		0.602363	-0.148907		Q920N7	Syt12	Synaptotagmin-12
-2.75657	-1.56862	-2.44405	-2.49756	-2.17485	-2.66578	-2.70288	-2.22744		0.683155	0.126038		Q920P5	Ak5	Adenylate kinase isoenzyme 5
-0.874367	-0.145607	-1.1169	-0.036375	-0.213449	-0.195484	-0.683275	-0.195578		0.478102	-0.221365		Q921G7	Etfdh	Electron transfer flavoprotein-ubiquinone oxidoreductase, mitochondrial
n. def.	-1.34266	-2.47023	-1.37001	-1.99198	-1.3981	-1.28738	-1.163		0.511991	-0.267519		Q921H8;Q8VCH0	Acaa1a;Acaa1b	3-ketoacyl-CoA thiolase A, peroxisomal;3-ketoacyl-CoA thiolase B, peroxisomal
-0.61191	-0.00366783	-0.948153	-0.315716	-0.0403709	-0.461878	-0.561611	0.402517		0.347802	-0.304526		Q921M7	Fam49b	Protein FAM49B
-0.382458	0.392448	-0.848763	-0.0523415	0.0545292	-0.183977	-0.362619	0.591383		0.486762	-0.247607		Q922F4;A2AQ07	Tubb1;Tubb6	Tubulin beta-1 chain;Tubulin beta-6 chain
-1.71054	-1.85411	n. def.	-1.07022	-1.38834	-1.28004	-1.45648	-1.18027		0.353775	-0.218675		Q922H2	Pdk3	[Pyruvate dehydrogenase (acetyl-transferring)] kinase isozyme 3, mitochondrial
-0.0546913	0.513941	-0.935507	0.682308	0.594919	0.49683	0.130308	0.56546		0.338635	-0.395367		Q922Q1	Marc2	Mitochondrial amidoxime reducing component 2
-0.33267	-1.69445	-1.48902	-1.28741	-1.25816	-1.42346	-1.00298	-1.18529		0.959521	0.0165849		Q922R8	Pdia6	Protein disulfide-isomerase A6
1.6623	2.6496	0.708113	2.29638	2.73024	2.1281	1.80084	2.29554		0.414847	-0.409579		Q922S4	Pde2a	cGMP-dependent 3',5'-cyclic phosphodiesterase
-2.20684	-1.77536	-2.50355	-1.8023	-2.10254	-1.72229	-2.43688	-1.78696		0.811038	-0.0598445		Q922W5;Q922Q4	Pycr1;Pycr2	Pyrroline-5-carboxylate reductase 1, mitochondrial;Pyrroline-5-carboxylate reductase 2
1.40374	2.19079	1.33738	2.11015	2.25675	1.9538	1.61729	2.27731		0.369885	-0.265771		Q923T9	Camk2g	Calcium/calmodulin-dependent protein kinase type II subunit gamma
-3.22217	-2.64425	-3.12758	-2.6804	-2.76309	-2.25762	-2.80727	-2.52714		0.142845	-0.329819		Q923Z0	Gprc5b	G-protein coupled receptor family C group 5 member B
-0.506813	-0.0135994	-1.19658	-0.425865	-0.252455	0.195166	-0.383747	-0.204897		0.222796	-0.37423		Q925I1	Atad3	ATPase family AAA domain-containing protein 3
-2.37013	0.915501	-0.849503	1.91171	1.24529	0.372335	-1.01828	0.782621		0.691984	-0.443596		Q925N0	Sfxn5	Sideroflexin-5
3.46661	3.96919	3.0669	3.70753	3.94689	3.53546	3.24432	3.80611		0.754804	-0.0806389		Q99104;P21271	Myo5a;Myo5b	Unconventional myosin-Va;Unconventional myosin-Vb
0.816324	1.09367	0.315502	0.717768	0.800045	0.904112	0.594635	1.02933		0.622596	-0.0962148		Q99J85	Nptxr	Neuronal pentraxin receptor
-0.140705	-0.0323143	-0.462725	0.542591	0.760866	0.0110741	-0.192148	0.48872		0.373797	-0.290416		Q99J99	Mpst	3-mercaptopyruvate sulfurtransferase
2.1398	2.59848	1.71262	2.43847	2.59485	2.32479	2.24411	2.3701		0.469359	-0.16112		Q99JI6	Rap1b	Ras-related protein Rap-1b
-1.37807	0.4597	n. def.	-0.122007	0.0346279	-0.459419	-1.25288	0.170647		0.961619	0.0299622		Q99JP7	Ggt7	Gamma-glutamyltransferase 7;Gamma-glutamyltransferase 7 heavy chain;Gamma-glutamyltransferase 7 light chain
1.05936	1.92121	1.15734	2.04028	2.03405	1.91535	1.48802	1.87723		0.349468	-0.284115		Q99JR1	Sfxn1	Sideroflexin-1
-0.112753	0.103268	-0.532272	0.945164	0.278425	0.457186	0.476767	0.768408		0.273165	-0.394345		Q99JY0	Hadhb	3-ketoacyl-CoA thiolase;Trifunctional enzyme subunit beta, mitochondrial
-0.194735	0.362524	-0.523005	0.171148	-0.228327	0.284601	-0.872349	0.278147		0.801712	0.0884652		Q99JY8	Ppap2b	Lipid phosphate phosphohydrolase 3
1.14984	2.22913	0.445921	2.13635	2.12337	1.96646	1.20617	2.06415		0.490157	-0.349729		Q99JY9	Actr3	Actin-related protein 3
-0.677992	0.649149	-0.953222	0.380289	0.609854	0.473354	0.196295	0.407251		0.20388	-0.572133		Q99K85	Psat1	Phosphoserine aminotransferase
-1.95634	-0.302044	-1.89147	-0.391146	-0.525349	-0.58077	-1.47067	-0.0705929		0.41587	-0.473405		Q99KB8	Hagh	Hydroxyacylglutathione hydrolase, mitochondrial
-2.56123	-2.07051	n. def.	-1.75944	-1.80081	-2.12388	-2.55949	-2.04843		0.99225	0.00275946		Q99KE1	Me2	NAD-dependent malic enzyme, mitochondrial
5.64023	6.26463	5.28713	6.6124	6.33597	6.3595	5.84009	6.604		0.363139	-0.333789		Q99KI0	Aco2	Aconitate hydratase, mitochondrial
-0.285435	2.49208	0.326904	1.83435	2.04985	2.0117	1.29008	1.98746		0.310227	-0.742795		Q99KJ8	Dctn2	Dynactin subunit 2
-2.5857	-2.2507	n. def.	-2.24005	-2.27628	-2.19381	-2.39894	-2.39131		0.710755	-0.0437323		Q99L04	Dhrs1	Dehydrogenase/reductase SDR family member 1
-1.88941	-1.36576	n. def.	-1.15461	-0.887625	-1.23193	-2.87853	-0.906776		0.991905	0.00629044		Q99L13	Hibadh	3-hydroxyisobutyrate dehydrogenase, mitochondrial
n. def.	-0.472017	-2.67622	-1.08068	-0.435625	-1.84902	n. def.	-0.862501		0.667574	-0.360588		Q99L43	Cds2	Phosphatidate cytidylyltransferase 2
3.40134	3.80198	2.7187	4.17288	4.16912	3.94917	3.35309	3.71318		0.474099	-0.272413		Q99LC3	Ndufa10	NADH dehydrogenase [ubiquinone] 1 alpha subcomplex subunit 10, mitochondrial
-0.566261	-0.0764828	-2.20258	1.14977	0.21649	0.113503	-1.37199	0.874565		0.665498	-0.38203		Q99LC5	Etfa	Electron transfer flavoprotein subunit alpha, mitochondrial
-0.914152	-0.821302	-1.58713	-0.394808	-0.591501	-0.566685	-0.933218	-0.669828		0.394333	-0.239041		Q99LP6	Grpel1	GrpE protein homolog 1, mitochondrial
-0.286917	-0.0982132	n. def.	-0.320511	0.177649	-0.248915	-0.541094	-0.466846		0.869281	0.034588		Q99LR1	Abhd12	Monoacylglycerol lipase ABHD12
n. def.	0.385921	-0.652256	0.167471	0.352282	0.282913	-0.384954	0.364079		0.606653	-0.186534		Q99LX0	Park7	Protein deglycase DJ-1
1.26834	1.91553	0.786858	2.11055	1.75863	2.11377	1.24442	1.79489		0.577745	-0.207611		Q99LY9	Ndufs5	NADH dehydrogenase [ubiquinone] iron-sulfur protein 5;NADH dehydrogenase [ubiquinone] iron-sulfur protein 5, N-terminally processed
-2.24897	-2.10262	-3.28645	-1.99228	-2.01173	-1.76502	-3.03077	-2.20436		0.715693	-0.154607		Q99M71	Epdr1	Mammalian ependymin-related protein 1
-1.92799	-1.77585	-1.6386	-1.54006	-2.43245	n. def.	-1.75397	-1.91718		0.173821	0.313911		Q99M87	Dnaja3	DnaJ homolog subfamily A member 3, mitochondrial
-1.55234	-1.07562	n. def.	-1.16262	-1.60923	-1.24576	-1.46972	-1.25094		0.455988	0.130386		Q99MN9	Pccb	Propionyl-CoA carboxylase beta chain, mitochondrial
2.58941	3.51053	2.35982	3.11666	3.59892	3.27579	2.86809	3.11352		0.329142	-0.319976		Q99N28	Cadm3	Cell adhesion molecule 3
-0.431561	0.479759	-0.811371	0.126389	0.625229	0.134071	-0.383575	-0.0745659		0.535512	-0.234486		Q99NE5	Rims1	Regulating synaptic membrane exocytosis protein 1
2.24233	3.42045	0.562775	2.67949	3.29619	2.77885	2.14746	2.84652		0.437075	-0.540996		Q99P72	Rtn4	Reticulon-4
2.38758	2.87343	2.16671	2.79285	2.90073	2.86557	2.51851	2.71121		0.344208	-0.193863		Q99PJ0	Ntm	Neurotrimin
1.66146	2.23045	1.50815	2.40598	2.38522	2.23789	2.01612	2.5474		0.207901	-0.345148		Q99PT1	Arhgdia	Rho GDP-dissociation inhibitor 1
-1.09524	-0.167042	-1.11824	0.0734463	0.0206013	-0.0381336	-0.318468	0.496908		0.131194	-0.616995		Q99PU5	Acsbg1	Long-chain-fatty-acid--CoA ligase ACSBG1
2.15409	2.66205	1.24437	2.91684	2.94782	2.61079	2.15248	2.66521		0.42012	-0.349735		Q9CPP6	Ndufa5	NADH dehydrogenase [ubiquinone] 1 alpha subcomplex subunit 5
0.724464	3.8585	0.921564	3.84779	4.03699	2.80221	1.03087	2.7644		0.774956	-0.320541		Q9CPQ1	Cox6c	Cytochrome c oxidase subunit 6C
-1.4709	-1.05702	n. def.	-0.706781	-0.753485	-1.32095	n. def.	-1.44182		0.774563	0.0938473		Q9CPQ3	Tomm22	Mitochondrial import receptor subunit TOM22 homolog
1.23682	1.99554	0.48822	2.08938	1.9655	1.91154	1.20038	1.99196		0.481018	-0.314855		Q9CPQ8	Atp5l	ATP synthase subunit g, mitochondrial
0.433872	1.21734	0.411886	0.981756	1.33461	1.10032	1.00849	1.37506		0.0905427	-0.443409		Q9CPU0	Glo1	Lactoylglutathione lyase
1.26201	1.41906	0.95155	1.87346	2.03864	1.80431	1.46779	1.34276		0.293192	-0.286854		Q9CPU2	Ndufb2	NADH dehydrogenase [ubiquinone] 1 beta subcomplex subunit 2, mitochondrial
-0.354509	-0.416769	-0.348841	-0.935318	-1.10645	-0.483686	-1.47792	-0.537191		0.211503	0.387453		Q9CPU4	Mgst3	Microsomal glutathione S-transferase 3
-0.473417	0.215061	-0.761522	-0.452728	0.23925	-0.614687	-0.801804	-0.550224		0.843592	0.0637145		Q9CPW0	Cntnap2	Contactin-associated protein-like 2
-0.639305	-0.353514	-0.595051	-0.70727	-0.685553	-0.416361	-0.452122	-0.320524		0.372771	-0.105145		Q9CPW4	Arpc5	Actin-related protein 2/3 complex subunit 5
-0.187654	0.162931	0.313931	0.62553	0.30512	0.661911	0.34133	0.391249		0.335213	-0.196218		Q9CPY7	Lap3	Cytosol aminopeptidase
-2.90627	-2.53052	n. def.	-3.09203	-2.46953	-3.01175	-2.94981	-2.88632		0.948567	-0.0135873		Q9CQ10	Chmp3	Charged multivesicular body protein 3
-2.37482	-0.969431	n. def.	-1.49694	-0.816187	-1.1825	-2.24562	-1.31121		0.670024	-0.22485		Q9CQ22	Lamtor1	Ragulator complex protein LAMTOR1
1.58317	2.42199	1.11732	2.4163	2.59074	2.37563	1.99795	2.27003		0.265925	-0.423892		Q9CQ54	Ndufc2	NADH dehydrogenase [ubiquinone] 1 subunit C2
-3.21379	-3.11893	n. def.	-2.31598	-2.94262	-2.60433	-3.20058	n. def.		0.92596	0.0329431		Q9CQ62	Decr1	2,4-dienoyl-CoA reductase, mitochondrial
2.26338	2.24173	1.60714	2.9925	2.53525	2.80452	2.42912	2.74734		0.27909	-0.352871		Q9CQ69	Uqcrq	Cytochrome b-c1 complex subunit 8
1.04089	0.952623	0.509186	1.21406	1.36906	1.23106	0.773184	1.13852		0.351748	-0.198767		Q9CQ75	Ndufa2	NADH dehydrogenase [ubiquinone] 1 alpha subcomplex subunit 2
n. def.	-1.1302	-1.7716	-1.07125	-0.984301	-0.890812	-1.28727	-0.997744		0.240104	-0.284321		Q9CQ92	Fis1	Mitochondrial fission 1 protein
2.36533	2.9892	1.94103	3.55959	3.15771	3.08779	2.73703	3.13708		0.423545	-0.316115		Q9CQA3	Sdhb	Succinate dehydrogenase [ubiquinone] iron-sulfur subunit, mitochondrial
2.65334	3.31611	2.42006	3.54862	3.41076	3.39483	2.84373	3.25539		0.448479	-0.241646		Q9CQC7	Ndufb4	NADH dehydrogenase [ubiquinone] 1 beta subcomplex subunit 4
1.13416	2.05968	0.964811	1.70723	1.87033	1.8658	1.14794	1.79125		0.53543	-0.202357		Q9CQD1	Rab5a	Ras-related protein Rab-5A
1.80791	2.44874	1.32602	2.74545	3.20078	2.54279	2.01377	2.14447		0.380581	-0.393422		Q9CQH3	Ndufb5	NADH dehydrogenase [ubiquinone] 1 beta subcomplex subunit 5, mitochondrial
-0.272228	0.493849	-0.3155	0.613386	0.598837	0.537016	0.323021	0.778006		0.154113	-0.429343		Q9CQI3;Q9ERL7	Gmfb;Gmfg	Glia maturation factor beta;Glia maturation factor gamma
-0.968451	-0.580259	-0.615627	-0.55216	0.621782	-1.09292	-0.978956	-0.353233		0.593081	-0.228292		Q9CQI6	Cotl1	Coactosin-like protein
0.828325	2.0332	0.336506	2.36637	2.45393	2.10522	1.36583	1.95789		0.318631	-0.579621		Q9CQJ8	Ndufb9	NADH dehydrogenase [ubiquinone] 1 beta subcomplex subunit 9
3.25449	4.04124	3.00316	4.09291	4.17252	3.9172	3.21873	3.88321		0.58097	-0.199965		Q9CQQ7	Atp5f1	ATP synthase F(0) complex subunit B1, mitochondrial
1.33951	2.07123	0.711729	2.35788	2.46072	2.26495	1.5613	2.37357		0.245982	-0.54505		Q9CQR4	Acot13	Acyl-coenzyme A thioesterase 13;Acyl-coenzyme A thioesterase 13, N-terminally processed
-1.42133	-0.675295	-2.02065	-1.21698	-0.867884	-0.913204	-1.95249	-1.39856		0.897518	-0.0505285		Q9CQR6	Ppp6c	Serine/threonine-protein phosphatase 6 catalytic subunit;Serine/threonine-protein phosphatase 6 catalytic subunit, N-terminally processed
-0.499315	0.445421	-2.51054	0.352915	0.528646	0.488646	0.201933	0.248507		0.231663	-0.919813		Q9CQS4	Slc25a46	Solute carrier family 25 member 46
-3.12963	-0.633949	n. def.	-1.80576	-1.03592	-1.87316	-2.98477	-1.37831		0.962895	-0.0384037		Q9CQV6	Map1lc3b	Microtubule-associated proteins 1A/1B light chain 3B
1.11952	2.6997	0.855286	2.32712	2.72364	2.33151	1.17452	2.19657		0.547121	-0.356156		Q9CQV8	Ywhab	14-3-3 protein beta/alpha;14-3-3 protein beta/alpha, N-terminally processed
-1.82127	-0.649158	n. def.	-1.21207	-1.35881	-1.57533	n. def.	-1.35274		0.591911	0.201464		Q9CQW1	Ykt6	Synaptobrevin homolog YKT6
-0.390406	0.800024	-1.12641	1.15733	1.59688	0.260056	0.265562	0.861538		0.341896	-0.635875		Q9CQW2	Arl8b	ADP-ribosylation factor-like protein 8B
1.66446	2.67243	1.19003	2.64009	2.66448	2.64351	1.67904	2.42267		0.501333	-0.310672		Q9CQX2	Cyb5b	Cytochrome b5 type B
-0.315313	0.879059	-0.980968	0.492956	1.01546	0.583221	0.0239697	0.382719		0.339032	-0.482409		Q9CQX8	Mrps36	28S ribosomal protein S36, mitochondrial
2.66125	3.1574	2.26927	3.08947	3.21515	3.08485	2.77467	2.9495		0.387256	-0.211696		Q9CQZ5	Ndufa6	NADH dehydrogenase [ubiquinone] 1 alpha subcomplex subunit 6
1.02038	1.77467	0.479137	1.90574	2.21227	1.90344	1.11584	1.50771		0.379297	-0.389832		Q9CQZ6	Ndufb3	NADH dehydrogenase [ubiquinone] 1 beta subcomplex subunit 3
n. def.	-0.458111	-1.12406	-0.14852	-0.262342	-0.52523	-0.493269	-0.124731		0.43533	-0.225502		Q9CR16	Ppid	Peptidyl-prolyl cis-trans isomerase D
-1.14763	2.00576	-1.47769	1.93386	1.57274	1.22573	-1.78316	1.33832		0.840714	-0.259831		Q9CR21	Ndufab1	Acyl carrier protein, mitochondrial
-0.923349	0.569101	-0.543621	-0.30867	0.155907	0.157236	-0.522285	0.692709		0.334542	-0.422526		Q9CR51	Atp6v1g1	V-type proton ATPase subunit G 1
1.34606	1.91854	0.849417	2.204	2.09437	2.19382	1.51306	2.05759		0.298424	-0.385206		Q9CR61	Ndufb7	NADH dehydrogenase [ubiquinone] 1 beta subcomplex subunit 7
3.33877	3.937	2.59503	3.93996	3.66401	4.06092	3.35296	3.88577		0.446139	-0.288226		Q9CR62	Slc25a11	Mitochondrial 2-oxoglutarate/malate carrier protein
n. def.	-1.40241	-1.32636	-1.44422	-1.6136	-1.33513	-1.25984	-1.58843		0.616934	0.058252		Q9CR67	Tmem33	Transmembrane protein 33
3.56767	4.05324	2.95138	4.0889	4.08749	4.02468	3.46635	4.01919		0.469114	-0.234128		Q9CR68	Uqcrfs1	Cytochrome b-c1 complex subunit 11;Cytochrome b-c1 complex subunit Rieske, mitochondrial
1.87948	2.5035	1.506	2.81379	2.77493	2.37504	2.20555	2.5873		0.371293	-0.310009		Q9CR95	Necap1	Adaptin ear-binding coat-associated protein 1
-1.72853	-1.439	-1.81319	-1.07745	-1.49156	-1.3923	-1.56524	-1.39649		0.766964	-0.0531445		Q9CRB8	Mtfp1	Mitochondrial fission process protein 1
0.807003	1.46037	0.585024	1.87621	2.01346	1.64713	1.27806	1.47771		0.254842	-0.421941		Q9CRB9	Chchd3	MICOS complex subunit Mic19
-1.42003	-0.695637	n. def.	-0.329546	-0.319946	-0.738379	-1.47877	-0.917337		0.905977	0.0485371		Q9CRD0	Ociad1	OCIA domain-containing protein 1
-0.416954	-0.402037	n. def.	-0.0184383	-0.428461	-0.26181	-0.0789299	0.220461		0.504094	-0.141958		Q9CS84;P0DI97	Nrxn1	Neurexin-1;Neurexin-1-beta
-0.591789	0.968987	n. def.	0.453049	0.458214	0.347847	n. def.	0.72485		0.64704	-0.233555		Q9CVB6	Arpc2	Actin-related protein 2/3 complex subunit 2
-0.425749	-0.0559216	n. def.	0.327236	0.198713	0.400072	-0.190714	-0.074955		0.599986	-0.134757		Q9CWE0	Mtfr1l	Mitochondrial fission regulator 1-like
0.453012	-0.63735	0.782648	-0.428711	1.20005	-2.06482	1.20423	-0.73695		0.875733	0.141774		Q9CWF2	Tubb2b	Tubulin beta-2B chain
-2.28684	-1.50931	n. def.	-1.41536	-1.30037	-1.67631	n. def.	-1.55761		0.490403	-0.22574		Q9CWJ9	Atic	Bifunctional purine biosynthesis protein PURH;IMP cyclohydrolase;Phosphoribosylaminoimidazolecarboxamide formyltransferase
-2.47495	-2.51067	-2.5237	-2.14184	-2.32759	-2.76937	-2.47643	-1.86123		0.805343	-0.0541368		Q9CWK8	Snx2	Sorting nexin-2
1.07486	2.25364	1.14003	2.31281	2.16925	1.96889	1.61813	2.2424		0.43928	-0.304329		Q9CWS0;Q99LD8	Ddah1;Ddah2	N(G),N(G)-dimethylarginine dimethylaminohydrolase 1;N(G),N(G)-dimethylarginine dimethylaminohydrolase 2
2.11756	3.31969	1.85053	3.13747	3.28345	3.0969	2.40514	3.10466		0.409976	-0.366225		Q9CWZ7	Napg	Gamma-soluble NSF attachment protein
-1.04205	0.784039	-0.682226	0.254772	0.137085	0.246874	-0.668188	0.0527992		0.816466	-0.113509		Q9CXZ1	Ndufs4	NADH dehydrogenase [ubiquinone] iron-sulfur protein 4, mitochondrial
-2.56342	-0.685701	n. def.	-1.65027	-0.35074	n. def.	-1.75652	-0.36993		0.321639	-0.8074		Q9CY27	Tecr	Very-long-chain enoyl-CoA reductase
-0.524813	0.0677834	-0.716042	0.305223	0.0111065	-0.172461	-0.368149	0.160458		0.656807	-0.124701		Q9CYH2	Fam213a	Redox-regulatory protein FAM213A
-1.08282	-0.71133	-1.57086	-0.745792	-1.65028	-0.466928	-2.19618	-0.472208		0.736118	0.168699		Q9CYN9	Atp6ap2	Renin receptor
-1.21605	-0.00622177	n. def.	-0.287622	0.106394	-0.0497322	-0.465282	0.109257		0.269598	-0.428457		Q9CYT6	Cap2	Adenylyl cyclase-associated protein 2
5.11067	5.68921	4.65014	5.94993	5.92376	5.79222	5.31733	5.69272		0.339589	-0.331519		Q9CZ13	Uqcrc1	Cytochrome b-c1 complex subunit 1, mitochondrial
-1.8183	-1.68372	-2.00521	-1.50557	-2.32928	-1.60634	-1.81976	-1.939		0.392245	0.170396		Q9CZ30	Ola1	Obg-like ATPase 1
-1.17195	-0.629707	-2.64935	0.118259	0.109236	0.0969009	-0.631201	0.318689		0.139785	-1.05659		Q9CZ42	Carkd	ATP-dependent (S)-NAD(P)H-hydrate dehydratase
-1.95019	-0.378828	-1.79073	-0.732838	-0.84446	-1.09576	-1.75166	-0.243437		0.661249	-0.229316		Q9CZ44	Nsfl1c	NSFL1 cofactor p47
-4.11354	-2.79162	n. def.	-2.78066	-2.61285	n. def.	-2.83038	-2.50668		0.270242	-0.578637		Q9CZA6;Q9ERR1	Nde1;Ndel1	Nuclear distribution protein nudE homolog 1;Nuclear distribution protein nudE-like 1
-0.602182	1.1348	-1.0952	1.18085	1.10995	0.319365	-0.294374	0.866652		0.622043	-0.34583		Q9CZB0	Sdhc	Succinate dehydrogenase cytochrome b560 subunit, mitochondrial
0.0920219	1.28889	0.0903721	1.18526	1.28904	1.18448	0.610943	1.77752		0.226173	-0.551362		Q9CZC8	Scrn1	Secernin-1
-1.31388	-0.881935	n. def.	-0.6434	-0.50108	-0.689896	-0.596836	-0.945656		0.244153	-0.263037		Q9CZS1	Aldh1b1	Aldehyde dehydrogenase X, mitochondrial
-0.183573	0.495148	-0.52626	0.320398	0.0916138	0.41468	-0.163536	0.0146255		0.818999	-0.0629177		Q9CZT8	Rab3b	Ras-related protein Rab-3B
4.51366	4.96187	4.08656	5.1685	5.11489	5.03686	4.66464	5.18082		0.281007	-0.316656		Q9CZU6	Cs	Citrate synthase, mitochondrial
2.68272	3.53664	2.44879	3.73934	3.79501	3.46646	3.13257	3.26818		0.401007	-0.313681		Q9CZW5	Tomm70a	Mitochondrial import receptor subunit TOM70
-0.687168	0.329702	-0.430279	0.0989933	-0.303846	0.161633	-0.854565	0.69533		0.818934	-0.0968256		Q9CZY3	Ube2v1	Ubiquitin-conjugating enzyme E2 variant 1
-0.787935	0.77681	-0.133051	1.03745	0.903139	0.470072	-1.52413	0.744183		0.918608	0.0750012		Q9D023	Mpc2	Mitochondrial pyruvate carrier 2
3.66283	4.62911	3.24729	4.80163	4.92144	4.6528	3.66815	4.62781		0.442385	-0.382336		Q9D051	Pdhb	Pyruvate dehydrogenase E1 component subunit beta, mitochondrial
-1.94578	-0.0629196	n. def.	-0.150545	-0.235884	-0.165434	-1.08005	0.154425		0.546718	-0.388014		Q9D0F9	Pgm1	Phosphoglucomutase-1
1.70481	1.85003	0.841259	2.49509	2.57441	1.93883	2.08589	1.99024		0.295102	-0.424547		Q9D0K2	Oxct1	Succinyl-CoA:3-ketoacid coenzyme A transferase 1, mitochondrial
-2.73762	-1.99904	n. def.	-1.9509	-1.94313	-1.39005	-2.63075	-1.97728		0.536975	-0.243887		Q9D0L7	Armc10	Armadillo repeat-containing protein 10
2.93844	3.55589	2.55017	4.15199	4.15766	3.81223	3.38163	3.89825		0.232868	-0.513319		Q9D0M3	Cyc1	Cytochrome c1, heme protein, mitochondrial
3.50365	4.44906	2.89973	4.52057	4.39211	4.46395	3.69308	4.23459		0.44123	-0.352678		Q9D0M5	Dynll2	Dynein light chain 2, cytoplasmic
-0.37763	0.285885	-0.844601	0.946262	0.638214	0.714497	-0.347836	0.692139		0.402419	-0.421774		Q9D0S9	Hint2	Histidine triad nucleotide-binding protein 2, mitochondrial
0.568726	1.77398	-0.242319	1.14395	0.962254	1.04393	0.259396	1.39314		0.839625	-0.103596		Q9D164	Fxyd6	FXYD domain-containing ion transport regulator 6
2.18517	2.92472	1.76519	3.24555	3.32704	2.95165	2.53797	3.34047		0.237151	-0.509125		Q9D172	D10Jhu81e	ES1 protein homolog, mitochondrial
-1.83517	-0.653313	-2.47806	-0.893341	-0.632202	-1.18248	-1.64876	-0.602301		0.396387	-0.448537		Q9D1A2	Cndp2	Cytosolic non-specific dipeptidase
-0.300634	1.63477	-0.523079	1.66264	1.38979	1.19836	-0.892069	0.912565		0.967487	-0.0337381		Q9D1G1;Q8K386	Rab15;Rab1b	Ras-related protein Rab-15;Ras-related protein Rab-1B
0.622686	1.89472	0.00100327	1.59587	1.87243	1.67198	0.826481	1.80527		0.342324	-0.515469		Q9D1K2	Atp6v1f	V-type proton ATPase subunit F
-1.00253	-3.2144	-0.81752	-0.259722	-0.698456	-2.53526	-0.567471	-0.129362		0.698784	-0.340905		Q9D1Q6	Erp44	Endoplasmic reticulum resident protein 44
0.232138	0.0916634	0.411036	0.0161133	0.437475	0.416756	-0.25696	0.0649204		0.909047	0.0221896		Q9D1T0	Lingo1	Leucine-rich repeat and immunoglobulin-like domain-containing nogo receptor-interacting protein 1
-3.45015	n. def.	-2.96267	-3.65814	n. def.	-3.56968	-3.79893	-3.35366		0.421962	0.217101		Q9D1X9	Tmem50b	Transmembrane protein 50B
2.8648	3.52793	2.79307	3.84384	3.52801	3.56602	2.65971	3.56453		0.838895	-0.0721545		Q9D2G2	Dlst	Dihydrolipoyllysine-residue succinyltransferase component of 2-oxoglutarate dehydrogenase complex, mitochondrial
0.127806	0.570747	-0.411211	0.250736	0.463631	-0.162333	0.0608425	0.424454		0.814676	-0.062129		Q9D394	Rufy3	Protein RUFY3
1.81482	2.40902	1.87751	2.19833	2.08689	2.21132	1.72819	2.0995		0.811704	0.043447		Q9D3A9	Ttyh1	Protein tweety homolog 1
3.50182	3.93474	3.227	4.20676	4.09521	4.15965	3.55229	4.05861		0.374463	-0.248858		Q9D3D9	Atp5d	ATP synthase subunit delta, mitochondrial
n. def.	-0.65173	-1.85934	-0.64259	-0.92914	-0.902082	-0.689333	-0.858418		0.574536	-0.206477		Q9D415	Dlgap1	Disks large-associated protein 1
n. def.	-2.82325	-3.43989	-2.83603	-2.657	-2.71003	-2.87378	-2.74376		0.169394	-0.286915		Q9D5V5	Cul5	Cullin-5
3.15852	4.09814	3.29381	3.95262	4.32582	3.6975	3.69812	3.90706		0.349124	-0.281353		Q9D6F9	Tubb4a	Tubulin beta-4A chain
0.602282	1.08045	-0.526186	1.60317	1.80028	1.128	0.706556	1.20339		0.344736	-0.519629		Q9D6J5	Ndufb8	NADH dehydrogenase [ubiquinone] 1 beta subcomplex subunit 8, mitochondrial
1.9509	2.69626	1.52339	2.73855	2.69861	2.89336	2.0938	2.6812		0.328815	-0.364467		Q9D6J6	Ndufv2	NADH dehydrogenase [ubiquinone] flavoprotein 2, mitochondrial
-2.785	-0.274458	n. def.	-0.453386	-0.658318	-0.256468	-1.37208	-0.862368		0.621752	-0.38364		Q9D6K5	Synj2bp	Synaptojanin-2-binding protein
3.63383	4.11198	3.19316	4.18244	4.34162	4.10133	3.56328	3.96102		0.482262	-0.211461		Q9D6M3	Slc25a22	Mitochondrial glutamate carrier 1
5.08157	5.58191	4.4869	6.08689	5.99335	5.91099	5.29405	5.85634		0.274153	-0.454365		Q9D6R2	Idh3a	Isocitrate dehydrogenase [NAD] subunit alpha, mitochondrial
-0.615259	0.378973	-1.34165	0.311203	0.464371	0.314419	-0.0284824	-0.1409		0.321325	-0.469036		Q9D6U8	Fam162a	Protein FAM162A
-1.32834	-1.33866	-1.99365	-1.58985	-1.71167	-1.78058	-1.46886	-1.47515		0.800031	0.0464401		Q9D710	Tmx2	Thioredoxin-related transmembrane protein 2
-1.13128	-0.865656	n. def.	-0.729916	-0.552574	-0.801064	-1.31034	-0.837433		0.88004	-0.0335995		Q9D7A8	Armc1	Armadillo repeat-containing protein 1
2.13801	1.24181	2.87849	0.591599	-0.831972	1.00886	0.956011	1.24699		0.158528	1.11751		Q9D7X3	Dusp3	Dual specificity protein phosphatase 3
-1.2891	-0.119724	-0.801746	-0.119289	0.146803	-0.197634	-0.137005	-0.114019		0.136693	-0.507001		Q9D819	Ppa1	Inorganic pyrophosphatase
3.32062	4.42121	2.95503	4.37925	4.39987	4.27975	3.2239	4.15379		0.61202	-0.245302		Q9D855	Uqcrb	Cytochrome b-c1 complex subunit 7
-0.165113	-0.00939369	-0.270391	0.364466	-0.013216	-0.123878	-0.137222	-0.0222454		0.718087	0.0540323		Q9D880	Timm50	Mitochondrial import inner membrane translocase subunit TIM50
0.87907	1.31009	1.04351	1.0903	1.18252	1.2712	1.05558	1.19448		0.375439	-0.0951977		Q9D898	Arpc5l	Actin-related protein 2/3 complex subunit 5-like protein
-1.67389	-1.00189	-2.43819	-1.53058	-1.2718	-1.81422	-1.72075	-1.41764		0.755836	-0.105035		Q9D8B3	Chmp4b	Charged multivesicular body protein 4b
0.190432	0.987326	-0.689756	1.03529	0.67136	0.779921	0.246817	0.630726		0.650355	-0.201383		Q9D8B4	Ndufa11	NADH dehydrogenase [ubiquinone] 1 alpha subcomplex subunit 11
-0.597851	0.0362759	-0.276981	-0.328096	0.0190907	-0.0781059	-0.473696	0.0770283		0.360925	-0.177742		Q9D8N0	Eef1g	Elongation factor 1-gamma
-3.14827	-2.91229	n. def.	-2.84139	-4.06351	-3.11999	-2.20828	-2.97		0.798477	0.123126		Q9D8W5	Psmd12	26S proteasome non-ATPase regulatory subunit 12
-0.175514	-0.197407	-0.945278	-0.0922794	-0.196733	-0.0513039	0.364342	-0.20203		0.215751	-0.331188		Q9D8W7	Ociad2	OCIA domain-containing protein 2
1.11938	2.19191	1.54804	2.26287	2.27438	2.24697	1.87073	2.50547		0.193045	-0.443838		Q9D8Y0;Q9D4J1	Efhd1;Efhd2	EF-hand domain-containing protein D1;EF-hand domain-containing protein D2
-4.72426	-2.01459	-4.80895	-2.79687	-1.40599	-2.93382	-5.87152	-2.46751		0.737208	-0.41646		Q9DAK9	Phpt1	14 kDa phosphohistidine phosphatase
2.24451	3.08645	1.59313	2.98378	3.289	2.98756	2.50275	2.8641		0.3031	-0.433884		Q9DB05	Napa	Alpha-soluble NSF attachment protein
-0.838039	-0.123045	-1.43187	-0.0205822	0.037117	-0.0288124	-0.499325	-0.169119		0.258896	-0.43835		Q9DB15	Mrpl12	39S ribosomal protein L12, mitochondrial
4.54156	4.84429	3.98674	4.95325	5.03341	4.98601	4.65248	5.00981		0.198319	-0.338968		Q9DB20	Atp5o	ATP synthase subunit O, mitochondrial
-2.33629	-0.668324	-1.58788	-0.605112	-0.236485	-0.90904	-1.45035	-0.704224		0.363819	-0.474375		Q9DB73	Cyb5r1	NADH-cytochrome b5 reductase 1
4.21972	5.04362	3.72404	4.98999	5.07663	4.98192	4.19805	4.8762		0.471031	-0.288855		Q9DB77	Uqcrc2	Cytochrome b-c1 complex subunit 2, mitochondrial
-0.342661	0.0911865	-0.77018	-0.141819	0.253199	-0.0218163	-0.31888	-0.226299		0.37637	-0.212419		Q9DBC7	Prkar1a	cAMP-dependent protein kinase type I-alpha regulatory subunit;cAMP-dependent protein kinase type I-alpha regulatory subunit, N-terminally processed
4.9778	5.89922	4.65829	5.66362	5.70795	5.74799	5.0807	5.79452		0.430548	-0.283057		Q9DBG3	Ap2b1	AP-2 complex subunit beta
3.25168	4.47602	3.20575	4.25248	4.5578	4.04743	3.72639	4.42845		0.341596	-0.393534		Q9DBJ1;O70250	Pgam1;Pgam2	Phosphoglycerate mutase 1;Phosphoglycerate mutase 2
-0.426975	0.599106	0.239567	0.549047	0.681646	0.492584	0.0852013	0.865286		0.353234	-0.290993		Q9DBP5	Cmpk1	UMP-CMP kinase
0.753576	1.53478	0.445129	1.42732	1.62208	1.44714	0.964632	1.36053		0.340027	-0.308394		Q9DBS2	Tprg1l	Tumor protein p63-regulated gene 1-like protein
n. def.	-1.41712	-4.50583	-2.10629	-2.76711	-1.96178	n. def.	-2.09393		0.699357	-0.402138		Q9DC07	Nebl	LIM zinc-binding domain-containing Nebulette
-1.31353	-0.941372	n. def.	-1.59527	-1.33075	-1.4043	-0.830643	-1.46782		0.918957	-0.0250136		Q9DC16	Ergic1	Endoplasmic reticulum-Golgi intermediate compartment protein 1
2.69657	3.36947	2.50767	3.51931	3.55511	3.33256	2.83848	3.32667		0.44047	-0.239946		Q9DC69	Ndufa9	NADH dehydrogenase [ubiquinone] 1 alpha subcomplex subunit 9, mitochondrial
0.211226	1.45265	n. def.	1.64374	1.62016	1.38518	0.697422	1.26298		0.76575	-0.138894		Q9DC70	Ndufs7	NADH dehydrogenase [ubiquinone] iron-sulfur protein 7, mitochondrial
-0.690107	-0.489483	-0.506327	-0.55937	-0.615082	-0.714197	n. def.	-1.17929		0.136613	0.274868		Q9DCC8	Tomm20	Mitochondrial import receptor subunit TOM20 homolog
3.14991	3.84899	2.59222	4.02009	4.19438	3.99883	3.29976	3.76731		0.321375	-0.412267		Q9DCJ5	Ndufa8	NADH dehydrogenase [ubiquinone] 1 alpha subcomplex subunit 8
1.44515	2.02287	0.885551	2.07479	2.1444	1.99698	1.49187	2.06756		0.353207	-0.318115		Q9DCN2	Cyb5r3	NADH-cytochrome b5 reductase 3;NADH-cytochrome b5 reductase 3 membrane-bound form;NADH-cytochrome b5 reductase 3 soluble form
-1.46607	-0.695604	n. def.	-0.687681	-0.841822	-0.949404	-1.65894	-1.10684		0.561251	0.189464		Q9DCP2	Slc38a3	Sodium-coupled neutral amino acid transporter 3
1.68295	2.44056	1.38866	2.62361	2.62824	2.42459	1.82512	2.22618		0.505726	-0.242091		Q9DCS9	Ndufb10	NADH dehydrogenase [ubiquinone] 1 beta subcomplex subunit 10
3.48726	3.7278	3.02525	4.23364	4.13587	4.05169	3.6256	3.85953		0.319163	-0.299686		Q9DCT2	Ndufs3	NADH dehydrogenase [ubiquinone] iron-sulfur protein 3, mitochondrial
-0.996204	0.0908051	-1.00069	0.565128	0.166319	0.369919	-0.420223	0.490822		0.314455	-0.48695		Q9DCW4	Etfb	Electron transfer flavoprotein subunit beta
4.63221	5.42377	4.14007	5.62048	5.70273	5.54937	4.86569	5.35263		0.330253	-0.413471		Q9DCX2	Atp5h	ATP synthase subunit d, mitochondrial
0.545206	1.28325	0.246649	1.57849	1.30789	1.41562	0.555761	1.43972		0.504291	-0.266348		Q9DCZ4	Apoo	Apolipoprotein O
-2.13211	-1.52147	-2.25753	-2.29686	-2.16868	-1.83411	-2.6573	-2.1897		0.54038	0.160456		Q9EP69	Sacm1l	Phosphatidylinositide phosphatase SAC1
0.835228	1.14505	0.259251	1.35645	1.30826	1.17193	1.05843	1.23928		0.272236	-0.295483		Q9EPJ9	Arfgap1	ADP-ribosylation factor GTPase-activating protein 1
-2.5227	-2.03242	-2.55132	-2.44315	n. def.	-2.26485	-2.49217	-1.66043		0.369646	-0.248243		Q9EPL8	Ipo7	Importin-7
-1.13048	0.591021	n. def.	1.79864	0.752827	0.50943	0.957508	1.38931		0.545468	-0.482544		Q9EQ20	Aldh6a1	Methylmalonate-semialdehyde dehydrogenase [acylating], mitochondrial
-0.42902	1.89274	-0.974487	0.799109	1.66982	0.849163	0.0685463	1.08278		0.441152	-0.595492		Q9EQF6	Dpysl5	Dihydropyrimidinase-related protein 5
1.18003	2.01622	1.65896	2.01884	1.83487	1.90297	1.72217	2.04799		0.478514	-0.158487		Q9EQH3	Vps35	Vacuolar protein sorting-associated protein 35
-3.92504	-3.60639	n. def.	-3.66166	-3.26465	-3.76523	n. def.	-3.47559		0.26105	-0.229207		Q9EQQ9	Mgea5	Protein O-GlcNAcase
-0.964172	-0.238476	-1.00513	0.0198174	0.0988789	-0.0130501	-0.811508	-0.0681744		0.33312	-0.348526		Q9EQZ6	Rapgef4	Rap guanine nucleotide exchange factor 4
-1.60211	0.684721	-2.07203	0.905258	0.905048	1.0704	-1.11567	0.86746		0.342925	-0.952851		Q9ER00	Stx12	Syntaxin-12
3.47051	5.17941	3.32216	4.60353	5.23538	4.36312	3.6939	4.76107		0.529957	-0.369463		Q9ERD7	Tubb3	Tubulin beta-3 chain
-2.10562	-1.31477	n. def.	-1.3295	-1.24191	-1.27292	-1.75346	-1.72334		0.767571	-0.0853856		Q9ERI6	Rdh14	Retinol dehydrogenase 14
1.97163	2.44917	1.75366	2.59284	2.56358	2.45351	2.02081	2.24036		0.600311	-0.127739		Q9ERS2	Ndufa13	NADH dehydrogenase [ubiquinone] 1 alpha subcomplex subunit 13
-2.10389	-0.330425	n. def.	-1.4408	-1.22379	-1.22382	n. def.	-1.67295		0.886613	0.0818151		Q9ES28	Arhgef7	Rho guanine nucleotide exchange factor 7
2.80183	3.28899	2.14013	3.17117	3.38284	3.07884	2.79413	3.25675		0.3728	-0.277607		Q9ES97	Rtn3	Reticulon-3
-1.82021	-1.14786	-1.61935	-1.61358	-1.54778	-1.37051	-1.67391	-1.20091		0.583358	-0.101976		Q9ESJ4	Nckipsd	NCK-interacting protein with SH3 domain
-0.964054	-0.250048	-1.39381	-0.52589	-0.367243	-0.640066	-1.1561	-0.0687542		0.533261	-0.22541		Q9ESN6	Trim2	Tripartite motif-containing protein 2
0.792717	1.91938	0.307961	1.76937	1.96939	1.72109	0.759596	1.73756		0.486511	-0.349553		Q9ESW4	Agk	Acylglycerol kinase, mitochondrial
-2.00687	-0.852495	-1.81115	-0.289738	-0.356089	-0.473112	n. def.	-0.462904		0.152657	-0.809363		Q9JHI5	Ivd	Isovaleryl-CoA dehydrogenase, mitochondrial
3.73558	4.52912	3.40305	4.17841	4.39298	4.15895	3.73391	4.30347		0.541275	-0.185786		Q9JHU4	Dync1h1	Cytoplasmic dynein 1 heavy chain 1
-1.87944	-0.908163	-2.14676	-0.909399	-0.955021	-1.02345	n. def.	-0.879627		0.243213	-0.508242		Q9JI46	Nudt3	Diphosphoinositol polyphosphate phosphohydrolase 1
-1.6115	n. def.	-0.850708	-1.20875	-1.73036	-1.48939	n. def.	-0.761692		0.790705	0.103495		Q9JI91	Actn2	Alpha-actinin-2
2.13829	2.76999	1.70496	2.52799	2.60893	2.55629	1.89272	2.6754		0.634452	-0.148026		Q9JIA1	Lgi1	Leucine-rich glioma-inactivated protein 1
-1.22086	-0.810608	n. def.	-0.883177	-0.816404	-0.886515	-1.57216	-1.13875		0.588257	0.131907		Q9JIG8	Praf2	PRA1 family protein 2
-1.15046	0.789288	0.0716057	1.00772	0.984978	0.958147	0.449797	1.39626		0.192864	-0.767757		Q9JII6	Akr1a1	Alcohol dehydrogenase [NADP(+)]
3.10078	4.00652	2.32903	3.85857	4.09784	3.6804	3.33173	3.33281		0.526623	-0.286969		Q9JIS5	Sv2a	Synaptic vesicle glycoprotein 2A
-4.50834	-2.71826	n. def.	-2.9043	-2.41661	-2.8746	-3.6696	n. def.		0.594835	-0.390032		Q9JIZ9	Plscr3	Phospholipid scramblase 3
0.256218	1.90247	-0.963213	1.51785	1.39294	1.79075	1.24227	1.59855		0.257253	-0.827798		Q9JJK2	Lancl2	LanC-like protein 2
0.925755	1.80274	0.613033	1.70985	2.10293	1.51128	0.972462	1.84275		0.400542	-0.34451		Q9JJV2	Pfn2	Profilin-2
-0.861162	-0.530081	-1.49428	-0.615595	-0.40312	-0.512182	-0.828882	-0.89612		0.42007	-0.215203		Q9JJV5	Cacng3	Voltage-dependent calcium channel gamma-3 subunit
-1.4418	-1.19352	-1.47812	-0.710398	-0.992628	-1.2501	-1.0539	-0.59421		0.33806	-0.233248		Q9JK42	Pdk2	[Pyruvate dehydrogenase (acetyl-transferring)] kinase isozyme 2, mitochondrial
0.787935	1.55795	-0.224483	1.572	2.30206	1.28804	0.784424	1.74896		0.298372	-0.607522		Q9JKC6	Cend1	Cell cycle exit and neuronal differentiation protein 1
1.2731	1.57506	1.18207	1.5521	1.49813	1.64722	1.23488	1.56334		0.522628	-0.090312		Q9JKD3	Scamp5	Secretory carrier-associated membrane protein 5
-0.201082	0.220398	-0.67326	0.191755	0.239941	0.0308743	-0.486315	-0.527462		0.812363	0.0701933		Q9JKF6	Pvrl1	Nectin-1
-1.04168	0.0739841	-1.38022	-0.663961	-0.639168	-0.801111	-1.71228	-0.490479		0.717314	0.157791		Q9JKK7	Tmod2	Tropomodulin-2
-1.84508	-0.799053	-2.31905	-1.1586	-0.828159	-1.58518	-1.56179	-1.19518		0.559243	-0.237868		Q9JKR6	Hyou1	Hypoxia up-regulated protein 1
-1.34436	-1.4442	n. def.	-1.18175	-1.03942	-0.712631	-1.55595	-1.62589		0.748055	-0.0899633		Q9JKV5	Scamp4	Secretory carrier-associated membrane protein 4
n. def.	-1.7389	-2.29004	-1.26938	-1.54521	-1.78565	-2.25493	n. def.		0.803867	0.0958233		Q9JL62	Gltp	Glycolipid transfer protein
-1.3087	-0.34651	-1.18414	-0.320992	-0.503408	-0.604469	-0.571587	-0.765478		0.533058	-0.178849		Q9JLB0	Mpp6	MAGUK p55 subfamily member 6
0.425793	1.22767	-0.841648	0.389496	0.9431	0.55238	0.244978	0.790794		0.490933	-0.332484		Q9JLM8;O88809	Dclk1;Dcx	Neuronal migration protein doublecortin;Serine/threonine-protein kinase DCLK1
-2.09807	-1.75087	n. def.	-1.819	-1.4627	-1.5537	-1.91702	-1.60029		0.141777	-0.255886		Q9JLV5	Cul3	Cullin-3
1.5376	1.50041	1.23806	2.01109	1.66093	1.88427	1.19609	1.90183		0.712129	-0.0889902		Q9JLZ3	Auh	Methylglutaconyl-CoA hydratase, mitochondrial
0.560255	0.993422	0.397472	0.648842	0.830399	0.896746	0.306082	0.735849		0.824961	-0.0422711		Q9JM52	Mink1	Misshapen-like kinase 1
1.50966	1.99007	1.07009	2.03632	2.19889	2.02272	1.67422	1.97572		0.256437	-0.316354		Q9JM76	Arpc3	Actin-related protein 2/3 complex subunit 3
0.401413	0.834785	0.0917721	0.697332	0.751432	0.698299	0.296864	0.515594		0.771077	-0.0592217		Q9JME5;Q9Z1T1	Ap3b1;Ap3b2	AP-3 complex subunit beta-1;AP-3 complex subunit beta-2
-1.35163	-0.192514	n. def.	0.207748	-0.306496	-0.104261	-0.131857	0.188629		0.423373	-0.356971		Q9JMF3	Gng13	Guanine nucleotide-binding protein G(I)/G(S)/G(O) subunit gamma-13
0.062336	-0.221054	-0.96904	-0.223001	-0.19849	-0.762699	-0.68763	-0.72575		0.358809	0.255952		Q9JMH9	Myo18a	Unconventional myosin-XVIIIa
-1.87194	-1.10886	-1.79563	-1.0652	-1.24205	-0.698753	n. def.	-0.18947		0.0920947	-0.750316		Q9QUH0	Glrx	Glutaredoxin-1
1.50968	2.71661	1.17794	2.62129	2.87214	2.56275	1.77914	2.67004		0.34825	-0.464641		Q9QUI0;Q62159	Rhoa;Rhoc	Rho-related GTP-binding protein RhoC;Transforming protein RhoA
-1.98706	-0.406347	n. def.	-0.579636	-1.12455	-0.728344	-2.52335	-0.0852814		0.873159	0.124366		Q9QUM9	Psma6	Proteasome subunit alpha type-6
-0.590324	0.0828514	n. def.	-0.0627499	0.0959206	-0.193645	-0.306576	-0.186529		0.839738	-0.0423668		Q9QUP5	Hapln1	Hyaluronan and proteoglycan link protein 1
-1.64622	-0.814827	n. def.	-0.732758	-0.579563	-1.0355	n. def.	-0.711071		0.419449	-0.289224		Q9QVP9	Ptk2b	Protein-tyrosine kinase 2-beta
3.05725	3.60279	2.68423	3.42245	3.75948	3.42083	3.03861	3.62457		0.335565	-0.269192		Q9QWI6	Srcin1	SRC kinase signaling inhibitor 1
-0.159941	-0.339539	-0.488323	-0.15172	-0.660881	-0.0405197	-0.141369	-0.733805		0.594314	0.109263		Q9QWL7;Q61781;P19001;Q9Z2K1;Q61897;Q62168;Q61765;P05784;Q9D312;Q6IFX3;Q497I4;A6BLY7;B1AQ75;A1L317	Krt14;Krt16;Krt17;Krt18;Krt19;Krt20;Krt24;Krt28;Krt31;Krt32;Krt33b;Krt35;Krt36;Krt40	Keratin, type I cuticular Ha1;Keratin, type I cuticular Ha2;Keratin, type I cuticular Ha3-II;Keratin, type I cuticular Ha5;Keratin, type I cuticular Ha6;Keratin, type I cytoskeletal 14;Keratin, type I cytoskeletal 16;Keratin, type I cytoskeletal 17;Keratin, type I cytoskeletal 18;Keratin, type I cytoskeletal 19;Keratin, type I cytoskeletal 20;Keratin, type I cytoskeletal 24;Keratin, type I cytosk…
-2.50481	-2.02135	n. def.	-2.14814	-1.35254	-2.31516	-2.36449	-2.32055		0.682344	-0.136581		Q9QWW1	Homer2	Homer protein homolog 2
-0.957308	-0.0791683	-0.978128	-0.549623	0.0733852	-0.29451	-1.24959	-0.239622		0.570259	-0.213472		Q9QXL2;B7ZNG0;Q7M6Z4;Q9QXL1	Kif21a;Kif21b;Kif27;Kif7	Kinesin-like protein KIF21A;Kinesin-like protein KIF21B;Kinesin-like protein KIF27;Kinesin-like protein KIF7
2.68253	3.24962	2.5584	3.19541	3.41373	3.16697	2.96245	3.05495		0.300268	-0.228034		Q9QXS1;Q8R0W0	Eppk1;Plec	Epiplakin;Plectin
0.837442	2.26448	-2.94162	2.091	2.07025	2.27771	0.83713	2.01747		0.361632	-1.23781		Q9QXS6	Dbn1	Drebrin
1.56694	2.14779	1.27721	1.96909	2.38389	2.13761	1.9392	2.11822		0.11111	-0.404473		Q9QXV0	Pcsk1n	Big LEN;Big PEN-LEN;Big SAAS;KEP;Little LEN;Little SAAS;PEN;PEN-19;PEN-20;ProSAAS
0.374035	1.12569	0.193224	1.17384	0.957895	1.06486	0.484953	1.11642		0.539573	-0.189336		Q9QXX4	Slc25a13	Calcium-binding mitochondrial carrier protein Aralar2
-0.275242	1.30133	-0.767551	0.151194	1.2324	0.742092	-0.68391	1.2461		0.433639	-0.531738		Q9QXY6;Q9WVK4;Q9EQP2	Ehd1;Ehd3;Ehd4	EH domain-containing protein 1;EH domain-containing protein 3;EH domain-containing protein 4
-1.48629	-1.36584	-2.32183	-1.20946	-1.55893	-1.22835	-1.6753	-1.82231		0.932477	-0.024632		Q9QXZ0	Macf1	Microtubule-actin cross-linking factor 1
0.437784	1.31018	-0.0218391	1.37325	1.58068	1.21033	0.666216	1.2855		0.33322	-0.41084		Q9QY76	Vapb	Vesicle-associated membrane protein-associated protein B
-2.22163	-1.20461	n. def.	-1.85803	-1.65089	-1.5608	n. def.	-1.70367		0.703284	-0.122973		Q9QYA2	Tomm40	Mitochondrial import receptor subunit TOM40 homolog
-0.839998	0.136143	-1.12574	-0.227949	0.467993	-0.608004	-0.858631	-0.762381		0.86571	-0.0741301		Q9QYB5	Add3	Gamma-adducin
-0.291822	0.88629	-0.629324	0.594786	1.04352	0.616274	0.318316	0.881636		0.192914	-0.574955		Q9QYB8	Add2	Beta-adducin
2.53693	3.0045	2.16385	2.85704	2.94927	2.82141	2.52208	2.83636		0.520409	-0.141705		Q9QYC0	Add1	Alpha-adducin
0.0394402	1.07765	0.0113983	0.0875435	1.71643	0.725178	0.36665	0.532579		0.23039	-0.531201		Q9QYF9	Ndrg3	Protein NDRG3
1.9051	2.82715	2.04364	2.7072	2.65441	2.22196	2.155	2.50211		0.962929	-0.0125966		Q9QYG0	Ndrg2	Protein NDRG2
-0.573936	0.592979	-1.37675	-0.135361	-0.0181732	-0.338316	-0.488443	-0.0336151		0.731974	-0.153629		Q9QYJ0	Dnaja2	DnaJ homolog subfamily A member 2
1.37011	2.17486	0.309	1.74186	2.23316	1.98156	1.53554	1.77041		0.301412	-0.481208		Q9QYR6	Map1a	MAP1 light chain LC2;MAP1A heavy chain;Microtubule-associated protein 1A
1.39615	2.17942	0.728493	1.52278	1.90554	1.77189	0.934366	1.7537		0.728939	-0.13466		Q9QYS2	Grm3	Metabotropic glutamate receptor 3
3.05307	3.50266	0.400671	3.30515	3.65212	3.56918	2.59974	3.45247		0.364104	-0.752993		Q9QYX7	Pclo	Protein piccolo
-0.301008	0.833073	-0.49766	0.427891	0.811787	0.570471	0.298208	1.02585		0.158478	-0.561005		Q9QZ06	Tollip	Toll-interacting protein
n. def.	-1.19063	-1.5687	-1.09742	-1.21625	-0.949766	-1.34742	-0.852898		0.334216	-0.193999		Q9QZ88	Vps29	Vacuolar protein sorting-associated protein 29
-0.787935	0.258158	-0.767025	-0.316793	0.172493	-0.308928	-0.55937	0.582609		0.329479	-0.3751		Q9QZX7	Srr	Serine racemase
4.19404	4.95065	3.87748	4.7443	4.94553	4.69254	4.26776	4.61531		0.530624	-0.188666		Q9R0K7	Atp2b2	Plasma membrane calcium-transporting ATPase 2
-2.56497	-2.45906	-2.57622	-2.42832	-1.98586	-2.20254	-2.72332	-2.17406		0.196966	-0.235699		Q9R0N5	Syt5	Synaptotagmin-5
-0.983522	0.197863	-1.64404	-1.31485	-0.339712	-1.33807	-0.867521	-2.02618		0.713981	0.206733		Q9R0N7	Syt7	Synaptotagmin-7
n. def.	-1.2269	-2.4015	-1.32078	-1.13487	-1.62157	-1.43281	-0.829468		0.341856	-0.395048		Q9R0P3	Esd	S-formylglutathione hydrolase
0.921234	1.33237	0.563019	1.69802	1.55074	1.42609	1.32157	1.7164		0.200247	-0.375041		Q9R0P5	Dstn	Destrin
2.99247	4.1399	2.92291	3.98426	4.41325	4.00602	3.4567	4.38434		0.205054	-0.555191		Q9R0P9	Uchl1	Ubiquitin carboxyl-terminal hydrolase isozyme L1
1.16817	2.02866	0.939909	2.01523	1.88354	2.04903	1.34549	1.81578		0.490805	-0.235464		Q9R0Q6	Arpc1a	Actin-related protein 2/3 complex subunit 1A
-0.723356	0.0574551	-1.12922	0.159311	-0.0974617	0.0676346	-0.131639	0.363148		0.213992	-0.459373		Q9R0Q7	Ptges3	Prostaglandin E synthase 3
-0.663954	0.344604	-2.24697	0.64743	0.365501	0.165937	-0.555872	0.58427		0.408591	-0.619683		Q9R0X4;Q32MW3	Acot10;Acot9	Acyl-coenzyme A thioesterase 10, mitochondrial;Acyl-coenzyme A thioesterase 9, mitochondrial
0.221588	1.24731	-0.216276	1.26401	1.50218	1.21665	0.855059	1.48224		0.165407	-0.634871		Q9R0Y5	Ak1	Adenylate kinase isoenzyme 1
2.40514	3.12475	2.23122	3.15852	3.31231	3.02237	2.68283	3.32179		0.257788	-0.354918		Q9R111	Gda	Guanine deaminase
-2.63751	-2.23946	n. def.	-2.88378	-2.26583	-2.65776	-3.06093	-2.78648		0.690586	0.105836		Q9R1C6	Dgke	Diacylglycerol kinase epsilon
-2.4331	-1.63721	-2.56802	-2.43154	-1.62896	-2.19769	-2.71753	-1.48665		0.489781	-0.259758		Q9R1P0	Psma4	Proteasome subunit alpha type-4
-2.01545	-1.71311	-1.95601	-1.58722	-1.86078	-1.57677	-1.15776	-1.08368		0.105098	-0.3982		Q9R1P1	Psmb3	Proteasome subunit beta type-3
-1.46114	-0.89876	-1.32584	-0.722057	-0.713381	-0.617561	-0.662638	-0.886257		0.0831745	-0.381991		Q9R1P3	Psmb2	Proteasome subunit beta type-2
-1.38802	-0.366837	-1.44666	-0.737238	-0.22773	-1.12649	-1.16684	-0.613821		0.580533	-0.200968		Q9R1P4	Psma1	Proteasome subunit alpha type-1
0.134523	2.42506	0.628618	1.83758	2.43018	2.0187	1.12053	2.18233		0.300018	-0.681487		Q9R1Q8;Q9WVA4	Tagln2;Tagln3	Transgelin-2;Transgelin-3
-2.56152	0.64069	n. def.	0.0508785	-0.232521	-0.0583534	-2.54928	-0.158588		0.912037	0.126371		Q9R1Q9	Atp6ap1	V-type proton ATPase subunit S1
2.78384	3.44999	2.3812	3.39263	3.56092	3.3414	3.11872	3.40393		0.240278	-0.354326		Q9R1T4	2006-09-01	Septin-6
-1.17442	-1.18292	n. def.	-1.3287	-1.19124	-1.35835	n. def.	-1.26986		0.557322	0.0444711		Q9R1V4	Adam11	Disintegrin and metalloproteinase domain-containing protein 11
1.3658	1.60681	0.618303	1.36447	1.57569	1.5411	1.24185	1.64509		0.302275	-0.262089		Q9R1V6	Adam22	Disintegrin and metalloproteinase domain-containing protein 22
-0.13582	0.773836	-0.433331	0.628582	0.728441	0.643852	0.0320644	0.271976		0.552079	-0.210767		Q9R1V7	Adam23	Disintegrin and metalloproteinase domain-containing protein 23
0.204855	0.499043	-0.202364	0.383389	0.614929	0.346794	0.480368	0.183121		0.341639	-0.185072		Q9WTR5	Cdh13	Cadherin-13
2.79344	4.24561	3.15082	4.00627	4.63857	3.42948	2.82092	3.73929		0.83985	-0.108031		Q9WTT4	Atp6v1g2	V-type proton ATPase subunit G 2
-0.184402	0.509445	-0.508667	0.477982	-0.187981	0.492014	-0.0293579	0.880585		0.562358	-0.215226		Q9WTX5	Skp1	S-phase kinase-associated protein 1
0.447805	-0.148199	-0.201771	-0.100403	-0.129837	-0.232666	-0.203054	0.231964		0.670625	0.0827565		Q9WU78	Pdcd6ip	Programmed cell death 6-interacting protein
1.81001	2.86382	1.62324	2.59723	2.60269	2.42626	2.31842	2.81006		0.360212	-0.315782		Q9WUA3	Pfkp	ATP-dependent 6-phosphofructokinase, platelet type
-1.23325	-0.779566	n. def.	-0.633505	-0.629261	-1.14982	-0.968451	-0.860844		0.923687	0.0199868		Q9WUB3	Pygm	Glycogen phosphorylase, muscle form
-0.116241	1.3377	-0.152925	0.777727	1.3524	0.706366	0.370485	0.453213		0.564956	-0.259052		Q9WUC3	Ly6h	Lymphocyte antigen 6H
-1.52723	n. def.	-1.11222	-0.728273	-0.965393	-0.47547	-0.912807	-0.730728		0.192142	-0.351476		Q9WUK2	Eif4h	Eukaryotic translation initiation factor 4H
n. def.	-0.537403	-1.70634	-0.765423	-0.416824	-0.76379	-1.74511	-1.00879		0.96707	-0.0194254		Q9WUM3	Coro1b	Coronin-1B
0.253006	1.00538	0.356567	1.38165	1.58563	1.29144	1.10308	1.12227		0.120343	-0.526452		Q9WUM4;Q920M5	Coro1c;Coro6	Coronin-1C;Coronin-6
2.68584	2.95325	2.19113	3.57323	3.39366	3.31625	3.05244	3.48477		0.178521	-0.460919		Q9WUM5	Suclg1	Succinyl-CoA ligase [ADP/GDP-forming] subunit alpha, mitochondrial
0.237047	1.29001	-0.402008	1.28898	1.44428	1.05368	0.0683575	1.47071		0.473288	-0.405751		Q9WUR9	Ak4	Adenylate kinase 4, mitochondrial
n. def.	-1.91971	-2.3229	-2.31689	-1.89901	-1.67183	0.288723	-1.47162		0.1583	-0.998066		Q9WV18	Gabbr1	Gamma-aminobutyric acid type B receptor subunit 1
-3.15422	0.544474	n. def.	0.288469	0.746876	-0.11602	n. def.	-0.526798		0.553088	-0.808444		Q9WV27	Atp1a4	Sodium/potassium-transporting ATPase subunit alpha-4
0.00452423	-0.324678	0.0957241	0.0416584	-0.75075	0.32008	-0.212587	0.053421		0.695237	0.101766		Q9WV31	Arc	Activity-regulated cytoskeleton-associated protein
1.42257	2.60916	0.296074	1.94743	2.52673	1.94809	1.79043	1.74668		0.436415	-0.434174		Q9WV34	Mpp2	MAGUK p55 subfamily member 2
-2.39573	-1.3327	n. def.	-2.10762	-2.01681	-2.11414	-2.68991	-2.11091		0.412776	0.287593		Q9WV54	Asah1	Acid ceramidase;Acid ceramidase subunit alpha;Acid ceramidase subunit beta
0.780909	1.9559	0.190569	1.4933	1.47451	1.38845	0.760921	1.37819		0.742517	-0.14535		Q9WV55	Vapa	Vesicle-associated membrane protein-associated protein A
-1.00021	-0.0990849	-1.17482	-0.0552368	-0.508556	-0.375942	n. def.	-0.307919		0.62123	-0.184865		Q9WV60	Gsk3b	Glycogen synthase kinase-3 beta
-1.03132	-0.409182	-1.15121	-0.953136	-0.595306	n. def.	-1.10668	-0.772169		0.800882	-0.0614945		Q9WV69	Dmtn	Dematin
-1.74847	-1.22082	n. def.	-1.68822	-0.69574	-1.22802	-1.58007	-1.48952		0.316564	-0.304167		Q9WV80	Snx1	Sorting nexin-1
3.1369	3.76683	2.73114	3.51276	3.70922	3.40802	3.21233	3.54878		0.491479	-0.18268		Q9WV92;P48193	Epb41;Epb41l3	Band 4.1-like protein 3;Band 4.1-like protein 3, N-terminally processed;Protein 4.1
-1.51024	-0.633587	n. def.	-0.524506	-0.39625	-0.797211	-1.9336	-0.761412		0.868018	0.0826731		Q9WV96	Timm10b	Mitochondrial import inner membrane translocase subunit Tim10 B
1.0153	2.28267	0.741161	2.25427	2.34384	2.19904	1.08514	2.14324		0.485949	-0.369465		Q9WV98	Timm9	Mitochondrial import inner membrane translocase subunit Tim9
-1.49741	-1.31576	-2.04708	-1.7844	-1.45042	-1.14513	-1.37762	-1.27925		0.0921421	-0.348054		Q9WVJ2	Psmd13	26S proteasome non-ATPase regulatory subunit 13
n. def.	-2.81406	-3.71358	-3.15087	-2.63513	-3.12411	n. def.	-2.31802		0.203897	-0.533745		Q9WVL0	Gstz1	Maleylacetoacetate isomerase
2.55287	3.23132	2.393	3.13856	2.89841	3.13633	2.79945	3.33838		0.409345	-0.214204		Q9Z0E0	Ncdn	Neurochondrin
-2.06299	-1.56766	n. def.	-1.48392	-1.55262	-1.67739	n. def.	-1.51922		0.550418	-0.121775		Q9Z0H8	Clip2	CAP-Gly domain-containing linker protein 2
1.77246	2.65158	1.70863	2.28583	2.07312	2.38656	1.8229	2.48818		0.755415	-0.0880637		Q9Z0P4	Palm	Paralemmin-1
-2.09995	-1.17982	-1.40738	-0.766127	-0.73068	-1.77205	-1.82539	-0.935061		0.908587	-0.0475268		Q9Z0P5	Twf2	Twinfilin-2
n. def.	-0.701534	-0.687269	-0.54611	-0.454113	-0.637007	-0.981564	-0.588377		0.889788	0.0202939		Q9Z0R4;Q9Z0R6	Itsn1;Itsn2	Intersectin-1;Intersectin-2
-1.21973	-0.409588	-1.25921	-0.274651	-0.227968	-0.335608	-0.714037	-0.436846		0.244459	-0.362179		Q9Z0S1	Bpnt1	3'(2'),5'-bisphosphate nucleotidase 1
-0.640633	0.0796776	n. def.	0.810888	0.0137386	0.808752	-0.712412	-0.0670166		0.892197	0.0725455		Q9Z0X1	Aifm1	Apoptosis-inducing factor 1, mitochondrial
-1.93726	-0.665659	-0.57906	-1.00604	-0.618465	-1.08851	-1.38402	-0.893618		0.889272	-0.0508499		Q9Z0Y1	Dctn3	Dynactin subunit 3
-3.36912	-2.93897	n. def.	-2.29218	-2.90351	-2.70315	n. def.	-2.61962		0.720077	-0.124667		Q9Z110	Aldh18a1	Delta-1-pyrroline-5-carboxylate synthase;Gamma-glutamyl phosphate reductase;Glutamate 5-kinase
-1.45275	-0.867176	n. def.	-1.07733	-0.931593	-0.930424	-0.880594	-0.930716		0.197413	-0.214085		Q9Z127;Q8BGK6	Slc7a5;Slc7a6	Large neutral amino acids transporter small subunit 1;Y+L amino acid transporter 2
1.68735	1.95811	1.15364	1.75152	2.01995	1.87147	1.25109	1.72538		0.751223	-0.0793171		Q9Z140;Q8BT60;Q0VE82	Cpne3;Cpne6;Cpne7	Copine-3;Copine-6;Copine-7
1.61403	2.03566	1.31499	2.12786	1.96871	2.05066	1.74834	2.15598		0.356608	-0.207788		Q9Z1B3	Plcb1	1-phosphatidylinositol 4,5-bisphosphate phosphodiesterase beta-1
3.18343	3.52749	2.77936	3.59695	3.68965	3.51045	3.1693	3.70797		0.313836	-0.247534		Q9Z1G3;Q99L60	Atp6v1c1;Atp6v1c2	V-type proton ATPase subunit C 1;V-type proton ATPase subunit C 2
4.74398	5.63665	4.25213	5.45124	5.71901	5.52194	4.78156	5.34031		0.430879	-0.319703		Q9Z1G4;P15920	Atp6v0a1;Atp6v0a2	V-type proton ATPase 116 kDa subunit a isoform 1;V-type proton ATPase 116 kDa subunit a isoform 2
-0.184816	-0.17713	-1.10391	0.202408	-0.0294895	-0.293743	-0.39291	-0.0426044		0.681095	-0.126175		Q9Z1J3	Nfs1	Cysteine desulfurase, mitochondrial
-0.320393	-0.174257	-0.461166	0.0672188	0.323599	0.0045929	-0.131929	-0.168602		0.199637	-0.229064		Q9Z1L5	Cacna2d3	Voltage-dependent calcium channel subunit alpha-2/delta-3;Voltage-dependent calcium channel subunit alpha-2-3;Voltage-dependent calcium channel subunit delta-3
0.586452	1.36153	n. def.	0.50473	1.8202	0.836618	0.453466	1.13588		0.578705	-0.243969		Q9Z1P6	Ndufa7	NADH dehydrogenase [ubiquinone] 1 alpha subcomplex subunit 7
-1.25213	-1.8752	n. def.	-2.08675	-1.71569	-1.9247	-1.73673	-2.03435		0.636381	0.114841		Q9Z1R2	Bag6	Large proline-rich protein BAG6
3.20496	4.22295	2.88003	4.10442	4.39599	3.94088	3.50729	4.07838		0.35775	-0.377546		Q9Z1S5	Sept3	Neuronal-specific septin-3
0.689596	1.55018	0.334429	1.26697	1.47297	1.33912	0.873236	1.05821		0.48942	-0.225588		Q9Z218	Dpp6	Dipeptidyl aminopeptidase-like protein 6
-0.597206	0.771513	-2.24527	0.624783	1.60187	0.141619	-0.414049	0.30719		0.382842	-0.770701		Q9Z268	Rasal1	RasGAP-activating-like protein 1
n. def.	-1.3564	-2.65058	-1.80872	-2.42926	-1.57257	-2.43199	-1.4438		0.947814	0.0308377		Q9Z2H2	Rgs6	Regulator of G-protein signaling 6
1.86187	2.3442	1.6825	2.19279	2.16231	2.09901	1.86943	2.00104		0.941235	-0.0126042		Q9Z2H5	Epb41l1	Band 4.1-like protein 1
1.52857	2.12683	1.16527	2.30033	2.2699	2.31634	1.55789	2.10348		0.406648	-0.281652		Q9Z2I0	Letm1	LETM1 and EF-hand domain-containing protein 1, mitochondrial
3.10255	3.52325	2.69459	3.86696	3.78118	3.75723	3.36371	3.86213		0.205582	-0.394227		Q9Z2I9	Sucla2	Succinyl-CoA ligase [ADP-forming] subunit beta, mitochondrial
4.55763	5.60942	4.16031	5.43184	5.66749	5.29159	4.75105	5.59048		0.377431	-0.385354		Q9Z2Q6;P42209	Sept1;Sept5	Septin-1;Septin-5
-0.384678	0.195021	-0.767727	0.110886	0.281958	0.140079	-0.43461	0.48451		0.313127	-0.329609		Q9Z2U0;Q9CWH6	Psma7;Psma8	Proteasome subunit alpha type-7;Proteasome subunit alpha type-7-like
-1.14695	0.265287	-0.689009	-0.157072	-0.119038	0.0579739	0.20812	0.261251		0.145875	-0.534014		Q9Z2U1	Psma5	Proteasome subunit alpha type-5
-1.5065	-1.24358	n. def.	-1.34786	-0.98325	-1.37094	-1.67063	-1.44159		0.997382	0.000623226		Q9Z2W0	Dnpep	Aspartyl aminopeptidase
0.752565	1.24108	0.554464	1.53196	1.44702	1.68963	1.12823	1.3486		0.178952	-0.383353		Q9Z2W9;Q9Z2W8	Gria3;Gria4	Glutamate receptor 3;Glutamate receptor 4
2.42044	3.08657	2.04239	3.18509	3.1343	3.05958	2.67871	3.18316		0.307239	-0.330315		Q9Z2Y3;Q99JP6	Homer1;Homer3	Homer protein homolog 1;Homer protein homolog 3
